# Supplementary material for: Crystal structure of catena-poly[[tri­methyl­tin(IV)]-μ-2-(2-nitro­phen­yl)acetato-κ2 O:O′]
Source: Acta Crystallogr E Crystallogr Commun. 2015 Feb 4;71(Pt 3):m52–3. doi: 10.1107/S205698901500198X (PMC4350728; doi:10.1107/S205698901500198X)
Supplement: Supplementary file 1 [file e-71-00m52-sup1.cif]

##############################################################################
#                                                                            #
# This CIF contains the data in a paper accepted for publication in          #
# Acta Crystallographica Section E. It conforms to the requirements of       #
# Notes for Authors for Acta Crystallographica Section E, and has been       #
# peer reviewed under the auspices of the IUCr Commission on Journals.       #
#                                                                            #
# Full details of the Crystallographic Information File format               #
# are given in the paper "The Crystallographic Information File (CIF):       #
# a New Standard Archive File for Crystallography" by S. R. Hall, F. H.      #
# Allen and I. D. Brown [Acta Cryst. (1991), A47, 655-685].                  #
#                                                                            #
# The current version of the core CIF dictionary is obtainable from          #
# ftp://ftp.iucr.org/pub/cif_core.dic.                                       #
#                                                                            #
# Software is freely available for graphical display of the structure(s)     #
# in this CIF. For information consult the CIF software page                 #
# http://www.iucr.org/resources/cif/software.                                #
#                                                                            #
# This file may be used for bona fide research purposes within the           #
# scientific community so long as proper attribution is given to the journal # 
# article from which it was obtained.                                        #
#                                                                            #
##############################################################################
data_global
_audit_creation_method     ?
_journal_date_recd_electronic     2015-01-27
_journal_date_accepted     2015-01-30
_journal_name_full     'Acta Crystallographica, Section E'
_journal_year     2015
_journal_volume     71
_journal_issue      3
_journal_page_first     m52
_journal_page_last     m53
_journal_paper_category     HM
_journal_paper_doi     10.1107/S205698901500198X
_journal_coeditor_code     HB7359
_publ_contact_author
;
Muhammad Nawaz Tahir
University of Sargodha
Department of Physics
Sargodha
Pakistan
;
_publ_contact_author_email     'dmntahir_uos@yahoo.com'
_publ_contact_author_fax     '0092 48 32 22 121'
_publ_contact_author_phone     '0092 48 92 30 914'
_publ_section_title
;\
Crystal structure of
<i>catena</i>-poly[[trimethyltin(IV)]-\m-2-(2-nitrophenyl)acetato-\
\k^2^<i>O</i>:<i>O</i>']
;
loop_
    _publ_author_name
    _publ_author_footnote
    _publ_author_address
    'Muhammad Danish' .
;
Department of Chemistry
Institute of Natural Sciences
University of Gujrat
Gujrat 50700
Pakistan
;
    'Tahir, Muhammad Nawaz' .
;
Department of Physics
University of Sargodha
Sargodha
Punjab
Pakistan
;
    'Sana Iftikhar' .
;
Department of Chemistry
Institute of Natural Sciences
University of Gujrat
Gujrat 50700
Pakistan
;
    'Muhammad Asam Raza' .
;
Department of Chemistry
Institute of Natural  Sciences
University of Gujrat
Gujrat 50700
Pakistan
;
    'Muhammad Ashfaq' .
;
Department of Chemistry
Institute of Natural Sciences
University of Gujrat
Gujrat 50700
Pakistan
;
data_I
_database_code_depnum_ccdc_archive 'CCDC 1046314'
_audit_creation_method     SHELXL-97
_chemical_name_systematic
;\
<i>catena</i>-poly[[trimethyltin(IV)]-\m-2-(2-nitrophenyl)acetato-\
\k^2^<i>O</i>:<i>O</i>']
;
_chemical_name_common     ?
_chemical_formula_moiety     'C11 H15 N O4 Sn'
_chemical_formula_sum     'C11 H15 N O4 Sn'
_chemical_formula_iupac     '[Sn (C H3)3 (C8 H6 N O4)]'
_chemical_formula_weight     343.93
_shelx_space_group_comment
;
The symmetry employed for this shelxl refinement is uniquely defined
by the following loop, which should always be used as a source of
symmetry information in preference to the above space-group names.
They are only intended as comments.
;
_space_group_crystal_system     monoclinic
_space_group_name_H-M_alt     'C 2/c'
_space_group_name_Hall     '-C 2yc'
loop_
    _space_group_symop_operation_xyz
    'x, y, z'
    '-x, y, -z+1/2'
    'x+1/2, y+1/2, z'
    '-x+1/2, y+1/2, -z+1/2'
    '-x, -y, -z'
    'x, -y, z-1/2'
    '-x+1/2, -y+1/2, -z'
    'x+1/2, -y+1/2, z-1/2'
_cell_length_a     12.6068(5)
_cell_length_b     9.9798(4)
_cell_length_c     22.7581(9)
_cell_angle_alpha     90
_cell_angle_beta     100.174(2)
_cell_angle_gamma     90
_cell_volume     2818.25(19)
_cell_formula_units_Z     8
_cell_measurement_reflns_used     2734
_cell_measurement_theta_min     1.818
_cell_measurement_theta_max     27.000
_cell_measurement_temperature     296(2)
_exptl_crystal_description     prism
_exptl_crystal_colour     'white'
_exptl_crystal_size_max     0.40
_exptl_crystal_size_mid     0.32
_exptl_crystal_size_min     0.28
_exptl_crystal_density_diffrn     1.621
_exptl_crystal_density_meas     ?
_exptl_crystal_density_method     'not measured'
_exptl_crystal_F_000     1360
_exptl_absorpt_coefficient_mu     1.815
_exptl_absorpt_correction_type     multi-scan
_exptl_absorpt_process_details
;
SADABS (Bruker, 2005)
;
_exptl_absorpt_correction_T_min     0.532
_exptl_absorpt_correction_T_max     0.631
_exptl_special_details
;
;
_diffrn_ambient_temperature     296(2)
_diffrn_radiation_type     MoK\a
_diffrn_radiation_wavelength     0.71073
_diffrn_radiation_source     'fine-focus sealed tube'
_diffrn_radiation_monochromator     graphite
_diffrn_measurement_device_type     'Bruker Kappa APEXII CCD'
_diffrn_measurement_method     \w
_diffrn_detector_area_resol_mean     7.80
_diffrn_reflns_number     11546
_diffrn_reflns_av_R_equivalents     0.0215
_diffrn_reflns_theta_min     1.818
_diffrn_reflns_theta_max     27.00
_diffrn_reflns_theta_full     27.00
_diffrn_measured_fraction_theta_max     0.998
_diffrn_measured_fraction_theta_full     0.998
_diffrn_reflns_limit_h_min     -16
_diffrn_reflns_limit_h_max     15
_diffrn_reflns_limit_k_min     -12
_diffrn_reflns_limit_k_max     12
_diffrn_reflns_limit_l_min     -29
_diffrn_reflns_limit_l_max     29
_diffrn_standards_number     0
_diffrn_standards_interval_count     ?
_diffrn_standards_interval_time     ?
_diffrn_standards_decay_%     ?
_refine_special_details
;
Refinement of <i>F</i>^2^ against ALL reflections. The weighted <i>R</i>-factor
<i>wR</i> and goodness of fit <i>S</i> are based on <i>F</i>^2^, conventional
<i>R</i>-factors <i>R</i> are based on <i>F</i>, with <i>F</i> set to zero for
negative <i>F</i>^2^. The threshold expression of <i>F</i>^2^ >
\s(<i>F</i>^2^) is used only for calculating <i>R</i>-factors(gt) <i>etc</i>.
and is not relevant to the choice of reflections for refinement.
<i>R</i>-factors based on <i>F</i>^2^ are statistically about twice as large
as those based on <i>F</i>, and <i>R</i>-factors based on ALL data will be
even larger.
;
_reflns_number_total     3074
_reflns_number_gt     2734
_reflns_threshold_expression     I>2\s(I)
_refine_ls_structure_factor_coef     Fsqd
_refine_ls_matrix_type     full
_refine_ls_R_factor_all     0.0292
_refine_ls_R_factor_gt     0.0246
_refine_ls_wR_factor_gt     0.0539
_refine_ls_wR_factor_ref     0.0569
_refine_ls_goodness_of_fit_ref     1.099
_refine_ls_restrained_S_all     1.099
_refine_ls_number_reflns     3070
_refine_ls_number_parameters     157
_refine_ls_number_restraints     0
_refine_ls_hydrogen_treatment     constr
_refine_ls_weighting_scheme     calc
_refine_ls_weighting_details
              'w=1/[\s^2^(Fo^2^)+(0.0174P)^2^+4.9157P] where P=(Fo^2^+2Fc^2^)/3'
_atom_sites_solution_hydrogens     geom
_atom_sites_solution_primary     direct
_atom_sites_solution_secondary     difmap
_refine_ls_shift/su_max     0.002
_refine_ls_shift/su_mean     0.000
_refine_diff_density_max     0.740
_refine_diff_density_min     -0.534
loop_
    _atom_type_symbol
    _atom_type_description
    _atom_type_scat_dispersion_real
    _atom_type_scat_dispersion_imag
    _atom_type_scat_source
    'C' 'C' 0.0033 0.0016
                         'International Tables Vol C Tables 4.2.6.8 and 6.1.1.4'
    'H' 'H' 0.0000 0.0000
                         'International Tables Vol C Tables 4.2.6.8 and 6.1.1.4'
    'N' 'N' 0.0061 0.0033
                         'International Tables Vol C Tables 4.2.6.8 and 6.1.1.4'
    'O' 'O' 0.0106 0.0060
                         'International Tables Vol C Tables 4.2.6.8 and 6.1.1.4'
    'Sn' 'Sn' -0.6537 1.4246
                         'International Tables Vol C Tables 4.2.6.8 and 6.1.1.4'
_computing_data_collection
;
APEX2 (Bruker, 2007)
;
_computing_cell_refinement
;
SAINT (Bruker, 2007)
;
_computing_data_reduction
;
SAINT (Bruker, 2007)
;
_computing_structure_solution
;
SHELXS97 (Sheldrick, 2008)
;
_computing_structure_refinement
;
SHELXL97 (Sheldrick, 2008)
;
_computing_molecular_graphics
;
ORTEP-3 for Windows (Farrugia, 2012) and PLATON (Spek, 2009)
;
_computing_publication_material
;
WinGX (Farrugia, 2012) and PLATON (Spek, 2009)
;
loop_
    _atom_site_type_symbol
    _atom_site_label
    _atom_site_fract_x
    _atom_site_fract_y
    _atom_site_fract_z
    _atom_site_U_iso_or_equiv
    _atom_site_adp_type
    _atom_site_calc_flag
    _atom_site_occupancy
    _atom_site_disorder_assembly
    _atom_site_disorder_group
    Sn Sn1 0.69602(2) 0.44371(2) 0.23090(2) 0.04257(7) Uani d 1 . .
    O O1 0.61758(15) 0.28730(18) 0.17044(8) 0.0471(4) Uani d 1 . .
    O O2 0.72746(19) 0.1326(2) 0.21529(9) 0.0624(6) Uani d 1 . .
    O O3 0.6779(3) 0.4159(3) 0.04647(14) 0.1042(10) Uani d 1 . .
    O O4 0.7472(2) 0.2230(3) 0.07130(12) 0.0876(8) Uani d 1 . .
    N N1 0.6705(3) 0.2954(3) 0.05335(12) 0.0681(8) Uani d 1 . .
    C C1 0.6587(3) 0.3576(3) 0.30997(13) 0.0573(7) Uani d 1 . .
    H H1A 0.5941 0.3052 0.3003 0.086 Uiso calc 1 . .
    H H1B 0.6480 0.4275 0.3373 0.086 Uiso calc 1 . .
    H H1C 0.7170 0.3011 0.3281 0.086 Uiso calc 1 . .
    C C2 0.5890(3) 0.5844(3) 0.18216(15) 0.0633(8) Uani d 1 . .
    H H2A 0.5272 0.5954 0.2010 0.095 Uiso calc 1 . .
    H H2B 0.5664 0.5527 0.1421 0.095 Uiso calc 1 . .
    H H2C 0.6250 0.6690 0.1813 0.095 Uiso calc 1 . .
    C C3 0.8483(3) 0.4203(4) 0.20539(16) 0.0690(9) Uani d 1 . .
    H H3A 0.8964 0.3757 0.2367 0.104 Uiso calc 1 . .
    H H3B 0.8770 0.5068 0.1984 0.104 Uiso calc 1 . .
    H H3C 0.8406 0.3679 0.1695 0.104 Uiso calc 1 . .
    C C4 0.6539(2) 0.1693(3) 0.17451(12) 0.0464(6) Uani d 1 . .
    C C5 0.6056(3) 0.0706(3) 0.12693(13) 0.0569(8) Uani d 1 . .
    H H5A 0.6640 0.0225 0.1137 0.068 Uiso calc 1 . .
    H H5B 0.5639 0.0056 0.1450 0.068 Uiso calc 1 . .
    C C6 0.5342(2) 0.1286(3) 0.07277(11) 0.0444(6) Uani d 1 . .
    C C7 0.4315(3) 0.0782(3) 0.05457(13) 0.0535(7) Uani d 1 . .
    H H7 0.4080 0.0084 0.0761 0.064 Uiso calc 1 . .
    C C8 0.3627(3) 0.1280(4) 0.00569(14) 0.0617(8) Uani d 1 . .
    H H8 0.2946 0.0907 -0.0056 0.074 Uiso calc 1 . .
    C C9 0.3944(3) 0.2319(4) -0.02628(15) 0.0684(9) Uani d 1 . .
    H H9 0.3480 0.2656 -0.0593 0.082 Uiso calc 1 . .
    C C10 0.4947(3) 0.2861(3) -0.00945(14) 0.0641(8) Uani d 1 . .
    H H10 0.5163 0.3580 -0.0305 0.077 Uiso calc 1 . .
    C C11 0.5636(2) 0.2338(3) 0.03875(12) 0.0490(6) Uani d 1 . .
loop_
    _atom_site_aniso_label
    _atom_site_aniso_U_11
    _atom_site_aniso_U_22
    _atom_site_aniso_U_33
    _atom_site_aniso_U_12
    _atom_site_aniso_U_13
    _atom_site_aniso_U_23
    Sn1 0.04503(11) 0.04110(11) 0.04012(11) -0.00067(8) 0.00347(7) 0.00225(8)
    O1 0.0541(11) 0.0384(10) 0.0459(10) 0.0023(8) 0.0006(8) -0.0024(8)
    O2 0.0797(15) 0.0481(12) 0.0518(12) 0.0101(11) -0.0096(11) 0.0010(9)
    O3 0.116(2) 0.093(2) 0.104(2) -0.0586(19) 0.0209(18) 0.0090(17)
    O4 0.0527(14) 0.133(3) 0.0780(17) -0.0086(16) 0.0135(13) -0.0147(17)
    N1 0.0668(19) 0.086(2) 0.0540(16) -0.0253(17) 0.0186(14) -0.0068(15)
    C1 0.0634(19) 0.0589(18) 0.0512(17) 0.0007(15) 0.0141(14) 0.0050(14)
    C2 0.066(2) 0.0493(17) 0.068(2) 0.0012(15) -0.0085(16) 0.0092(15)
    C3 0.0542(19) 0.085(2) 0.070(2) -0.0089(17) 0.0177(16) -0.0059(18)
    C4 0.0551(16) 0.0409(14) 0.0416(14) -0.0017(12) 0.0039(12) 0.0019(11)
    C5 0.073(2) 0.0393(15) 0.0527(17) 0.0006(14) -0.0041(14) -0.0015(12)
    C6 0.0546(16) 0.0384(13) 0.0396(13) -0.0023(12) 0.0066(12) -0.0056(11)
    C7 0.0619(18) 0.0480(16) 0.0519(16) -0.0125(13) 0.0139(14) -0.0047(13)
    C8 0.0505(17) 0.074(2) 0.0588(19) -0.0074(16) 0.0050(14) -0.0105(17)
    C9 0.071(2) 0.076(2) 0.0523(18) 0.0025(18) -0.0070(16) 0.0032(17)
    C10 0.084(2) 0.0593(19) 0.0479(17) -0.0088(18) 0.0076(16) 0.0102(15)
    C11 0.0508(16) 0.0533(16) 0.0429(14) -0.0090(13) 0.0088(12) -0.0046(12)
_geom_special_details
;
All e.s.d.'s (except the e.s.d. in the dihedral angle between two l.s. planes)
are estimated using the full covariance matrix. The cell e.s.d.'s are taken
into account individually in the estimation of e.s.d.'s in distances, angles
and torsion angles; correlations between e.s.d.'s in cell parameters are only
used when they are defined by crystal symmetry. An approximate (isotropic)
treatment of cell e.s.d.'s is used for estimating e.s.d.'s involving l.s.
planes.
;
loop_
    _geom_bond_atom_site_label_1
    _geom_bond_atom_site_label_2
    _geom_bond_site_symmetry_2
    _geom_bond_distance
    _geom_bond_publ_flag
    Sn1 C3 . 2.114(3) y
    Sn1 C2 . 2.120(3) y
    Sn1 C1 . 2.121(3) y
    Sn1 O1 . 2.1970(18) y
    Sn1 O2 4_655 2.359(2) y
    O1 C4 . 1.261(3) ?
    O2 C4 . 1.245(3) ?
    O2 Sn1 4_645 2.359(2) ?
    O3 N1 . 1.219(4) ?
    O4 N1 . 1.218(4) ?
    N1 C11 . 1.465(4) ?
    C1 H1A . 0.9600 ?
    C1 H1B . 0.9600 ?
    C1 H1C . 0.9600 ?
    C2 H2A . 0.9600 ?
    C2 H2B . 0.9600 ?
    C2 H2C . 0.9600 ?
    C3 H3A . 0.9600 ?
    C3 H3B . 0.9600 ?
    C3 H3C . 0.9600 ?
    C4 C5 . 1.510(4) ?
    C5 C6 . 1.507(4) ?
    C5 H5A . 0.9700 ?
    C5 H5B . 0.9700 ?
    C6 C7 . 1.383(4) ?
    C6 C11 . 1.393(4) ?
    C7 C8 . 1.376(4) ?
    C7 H7 . 0.9300 ?
    C8 C9 . 1.367(5) ?
    C8 H8 . 0.9300 ?
    C9 C10 . 1.366(5) ?
    C9 H9 . 0.9300 ?
    C10 C11 . 1.375(4) ?
    C10 H10 . 0.9300 ?
loop_
    _geom_angle_atom_site_label_1
    _geom_angle_atom_site_label_2
    _geom_angle_atom_site_label_3
    _geom_angle_site_symmetry_1
    _geom_angle_site_symmetry_3
    _geom_angle
    _geom_angle_publ_flag
    C3 Sn1 C2 . . 117.01(14) ?
    C3 Sn1 C1 . . 122.46(14) ?
    C2 Sn1 C1 . . 119.75(13) ?
    C3 Sn1 O1 . . 94.58(11) ?
    C2 Sn1 O1 . . 88.20(10) ?
    C1 Sn1 O1 . . 95.78(10) ?
    C3 Sn1 O2 . 4_655 85.57(12) ?
    C2 Sn1 O2 . 4_655 84.62(10) ?
    C1 Sn1 O2 . 4_655 90.86(10) ?
    O1 Sn1 O2 . 4_655 172.00(7) ?
    C4 O1 Sn1 . . 120.00(17) ?
    C4 O2 Sn1 . 4_645 143.50(19) ?
    O4 N1 O3 . . 123.7(3) ?
    O4 N1 C11 . . 118.1(3) ?
    O3 N1 C11 . . 118.2(3) ?
    Sn1 C1 H1A . . 109.5 ?
    Sn1 C1 H1B . . 109.5 ?
    H1A C1 H1B . . 109.5 ?
    Sn1 C1 H1C . . 109.5 ?
    H1A C1 H1C . . 109.5 ?
    H1B C1 H1C . . 109.5 ?
    Sn1 C2 H2A . . 109.5 ?
    Sn1 C2 H2B . . 109.5 ?
    H2A C2 H2B . . 109.5 ?
    Sn1 C2 H2C . . 109.5 ?
    H2A C2 H2C . . 109.5 ?
    H2B C2 H2C . . 109.5 ?
    Sn1 C3 H3A . . 109.5 ?
    Sn1 C3 H3B . . 109.5 ?
    H3A C3 H3B . . 109.5 ?
    Sn1 C3 H3C . . 109.5 ?
    H3A C3 H3C . . 109.5 ?
    H3B C3 H3C . . 109.5 ?
    O2 C4 O1 . . 122.8(3) ?
    O2 C4 C5 . . 119.7(3) ?
    O1 C4 C5 . . 117.5(2) ?
    C6 C5 C4 . . 116.3(2) ?
    C6 C5 H5A . . 108.2 ?
    C4 C5 H5A . . 108.2 ?
    C6 C5 H5B . . 108.2 ?
    C4 C5 H5B . . 108.2 ?
    H5A C5 H5B . . 107.4 ?
    C7 C6 C11 . . 115.7(3) ?
    C7 C6 C5 . . 119.8(3) ?
    C11 C6 C5 . . 124.4(3) ?
    C8 C7 C6 . . 122.3(3) ?
    C8 C7 H7 . . 118.9 ?
    C6 C7 H7 . . 118.9 ?
    C9 C8 C7 . . 120.2(3) ?
    C9 C8 H8 . . 119.9 ?
    C7 C8 H8 . . 119.9 ?
    C10 C9 C8 . . 119.6(3) ?
    C10 C9 H9 . . 120.2 ?
    C8 C9 H9 . . 120.2 ?
    C9 C10 C11 . . 119.7(3) ?
    C9 C10 H10 . . 120.1 ?
    C11 C10 H10 . . 120.1 ?
    C10 C11 C6 . . 122.5(3) ?
    C10 C11 N1 . . 116.6(3) ?
    C6 C11 N1 . . 120.9(3) ?
loop_
    _geom_torsion_atom_site_label_1
    _geom_torsion_atom_site_label_2
    _geom_torsion_atom_site_label_3
    _geom_torsion_atom_site_label_4
    _geom_torsion_site_symmetry_1
    _geom_torsion_site_symmetry_2
    _geom_torsion_site_symmetry_3
    _geom_torsion_site_symmetry_4
    _geom_torsion
    _geom_torsion_publ_flag
    Sn1 O2 C4 O1 4_645 . . . 156.5(2) ?
    Sn1 O2 C4 C5 4_645 . . . -24.2(5) ?
    Sn1 O1 C4 O2 . . . . 6.9(4) ?
    Sn1 O1 C4 C5 . . . . -172.5(2) ?
    O2 C4 C5 C6 . . . . -167.8(3) ?
    O1 C4 C5 C6 . . . . 11.6(4) ?
    C4 C5 C6 C7 . . . . -127.1(3) ?
    C4 C5 C6 C11 . . . . 51.9(4) ?
    C11 C6 C7 C8 . . . . 0.5(4) ?
    C5 C6 C7 C8 . . . . 179.6(3) ?
    C6 C7 C8 C9 . . . . -1.0(5) ?
    C7 C8 C9 C10 . . . . 0.0(5) ?
    C8 C9 C10 C11 . . . . 1.3(6) ?
    C9 C10 C11 C6 . . . . -1.8(5) ?
    C9 C10 C11 N1 . . . . 178.8(3) ?
    C7 C6 C11 C10 . . . . 0.8(4) ?
    C5 C6 C11 C10 . . . . -178.2(3) ?
    C7 C6 C11 N1 . . . . -179.7(3) ?
    C5 C6 C11 N1 . . . . 1.2(4) ?
    O4 N1 C11 C10 . . . . -143.4(3) ?
    O3 N1 C11 C10 . . . . 36.1(4) ?
    O4 N1 C11 C6 . . . . 37.2(4) ?
    O3 N1 C11 C6 . . . . -143.3(3) ?
_shelxl_version_number     2014/6
_iucr_refine_instructions_details
;
TITL SI1GUJ_0m in C2/c white prism
CELL 0.71073 12.6068 9.9798 22.7581 90.000 100.174 90.000
ZERR 8.00 0.0005 0.0004 0.0009 0.000 0.002 0.000
LATT 7
SYMM -x, y, -z+1/2
SFAC C  H  N  O  Sn
UNIT 88  120 8  32  8
OMIT -3 54
L.S. 40
ACTA
BOND $H
HTAB
CONF
LIST 4
FMAP 2
PLAN 8
TEMP 23.000
SIZE 0.40 0.32 0.28
WGHT    0.017400    4.915700
FVAR       0.07243
SN1   5    0.696020    0.443708    0.230901    11.00000    0.04503    0.04110 =
         0.04012    0.00225    0.00347   -0.00067
O1    4    0.617577    0.287301    0.170443    11.00000    0.05413    0.03837 =
         0.04589   -0.00241    0.00062    0.00229
O2    4    0.727456    0.132604    0.215285    11.00000    0.07971    0.04806 =
         0.05178    0.00099   -0.00963    0.01014
O3    4    0.677853    0.415913    0.046469    11.00000    0.11613    0.09258 =
         0.10447    0.00901    0.02087   -0.05857
O4    4    0.747155    0.222981    0.071298    11.00000    0.05271    0.13281 =
         0.07801   -0.01472    0.01352   -0.00863
N1    3    0.670453    0.295383    0.053349    11.00000    0.06678    0.08650 =
         0.05401   -0.00679    0.01863   -0.02529
C1    1    0.658665    0.357600    0.309975    11.00000    0.06340    0.05885 =
         0.05117    0.00505    0.01415    0.00072
AFIX 137
H1A   2    0.594068    0.305206    0.300336    11.00000   -1.50000
H1B   2    0.647977    0.427489    0.337322    11.00000   -1.50000
H1C   2    0.717041    0.301129    0.328060    11.00000   -1.50000
AFIX   0
C2    1    0.589011    0.584447    0.182159    11.00000    0.06554    0.04934 =
         0.06755    0.00920   -0.00846    0.00119
AFIX 137
H2A   2    0.527185    0.595386    0.201010    11.00000   -1.50000
H2B   2    0.566362    0.552692    0.142088    11.00000   -1.50000
H2C   2    0.625029    0.668994    0.181307    11.00000   -1.50000
AFIX   0
C3    1    0.848300    0.420344    0.205393    11.00000    0.05424    0.08519 =
         0.07010   -0.00590    0.01768   -0.00887
AFIX 137
H3A   2    0.896450    0.375681    0.236686    11.00000   -1.50000
H3B   2    0.876981    0.506836    0.198387    11.00000   -1.50000
H3C   2    0.840608    0.367907    0.169526    11.00000   -1.50000
AFIX   0
C4    1    0.653918    0.169264    0.174510    11.00000    0.05508    0.04085 =
         0.04155    0.00190    0.00395   -0.00173
C5    1    0.605586    0.070551    0.126930    11.00000    0.07300    0.03933 =
         0.05271   -0.00155   -0.00409    0.00063
AFIX  23
H5A   2    0.663987    0.022473    0.113718    11.00000   -1.20000
H5B   2    0.563884    0.005613    0.144958    11.00000   -1.20000
AFIX   0
C6    1    0.534212    0.128580    0.072770    11.00000    0.05462    0.03841 =
         0.03957   -0.00558    0.00658   -0.00228
C7    1    0.431475    0.078233    0.054568    11.00000    0.06187    0.04801 =
         0.05194   -0.00474    0.01392   -0.01255
AFIX  43
H7    2    0.408022    0.008362    0.076098    11.00000   -1.20000
AFIX   0
C8    1    0.362730    0.127950    0.005691    11.00000    0.05051    0.07421 =
         0.05877   -0.01052    0.00497   -0.00739
AFIX  43
H8    2    0.294552    0.090714   -0.005613    11.00000   -1.20000
AFIX   0
C9    1    0.394419    0.231939   -0.026284    11.00000    0.07056    0.07600 =
         0.05225    0.00321   -0.00702    0.00253
AFIX  43
H9    2    0.347981    0.265621   -0.059300    11.00000   -1.20000
AFIX   0
C10   1    0.494708    0.286078   -0.009446    11.00000    0.08361    0.05926 =
         0.04788    0.01019    0.00757   -0.00881
AFIX  43
H10   2    0.516350    0.357987   -0.030487    11.00000   -1.20000
AFIX   0
C11   1    0.563553    0.233828    0.038746    11.00000    0.05084    0.05331 =
         0.04291   -0.00456    0.00877   -0.00903
HKLF 4 1 1 0 0 0 1 0 0 0 1
REM  SI1GUJ_0m in C2/c white prism
REM R1 =  0.0246 for    2734 Fo > 4sig(Fo)  and  0.0292 for all    3070 data
REM    157 parameters refined using      0 restraints
END
WGHT      0.0174      4.9155
REM No hydrogen bonds found for HTAB generation
REM Highest difference peak  0.740,  deepest hole -0.534,  1-sigma level  0.058
Q1    1   0.7591  0.4384  0.2174  11.00000  0.05    0.74
Q2    1   0.6520  0.4532  0.1990  11.00000  0.05    0.51
Q3    1   0.7451  0.4352  0.2690  11.00000  0.05    0.35
Q4    1   0.6372  0.4412  0.2516  11.00000  0.05    0.32
Q5    1   0.6939  0.2137  0.2318  11.00000  0.05    0.30
Q6    1   0.5777  0.7049  0.1989  11.00000  0.05    0.29
Q7    1   0.7590  0.1742  0.2715  11.00000  0.05    0.28
Q8    1   0.5838 -0.0599  0.1946  11.00000  0.05    0.28
;
