# Supplementary material for: Crystal structure of catena-poly[[tri­methyl­tin(IV)]-μ-2-(2-nitro­phen­yl)acetato-κ2 O:O′]
Source: Acta Crystallogr E Crystallogr Commun. 2015 Feb 4;71(Pt 3):m52–3. doi: 10.1107/S205698901500198X (PMC4350728; doi:10.1107/S205698901500198X)
Supplement: Supplementary file 2 [file e-71-00m52-Isup2.hkl]

#
# h,k,l, Fc-squared, Fo-squared, sigma(Fo-squared), status flag
#
data_I
_shelx_title ' SI1GUJ_0m in C2/c white prism'
_shelx_refln_list_code          4
_shelx_F_calc_maximum      441.02
_exptl_crystal_F_000      1360.00
_reflns_d_resolution_high  0.7829

loop_
 _space_group_symop_operation_xyz
 'x, y, z'
 '-x, y, -z+1/2'
 'x+1/2, y+1/2, z'
 '-x+1/2, y+1/2, -z+1/2'
 '-x, -y, -z'
 'x, -y, z-1/2'
 '-x+1/2, -y+1/2, -z'
 'x+1/2, -y+1/2, z-1/2'

_cell_length_a    12.6068
_cell_length_b     9.9798
_cell_length_c    22.7581
_cell_angle_alpha  90.000
_cell_angle_beta  100.174
_cell_angle_gamma  90.000

_shelx_F_squared_multiplier     1.000

loop_
 _refln_index_h
 _refln_index_k
 _refln_index_l
 _refln_F_squared_calc
 _refln_F_squared_meas
 _refln_F_squared_sigma
 _refln_observed_status
   2   0   0     106137.71     102725.34      2495.81 o
   4   0   0       3850.06       3731.43        75.48 o
   6   0   0      11196.98      10378.97       192.07 o
   8   0   0      18129.95      17238.81       312.03 o
  10   0   0      10214.78       9749.50       200.82 o
  12   0   0       1490.15       1198.50       136.29 o
  14   0   0         13.49        -22.13        24.15 o
   1   1   0       2166.67       2300.32        22.71 o
   3   1   0      66204.46      65041.21       772.42 o
   5   1   0      76579.83      76049.54       891.52 o
   7   1   0      16295.28      15050.34       192.52 o
   9   1   0         69.40         30.85        14.03 o
  11   1   0       5924.04       5663.33        96.24 o
  13   1   0       4789.70       4873.27        94.09 o
  15   1   0       1655.48       1639.37        67.82 o
   0   2   0      12775.05      12676.01       350.73 o
   2   2   0      28714.46      29980.29       336.19 o
   4   2   0        389.46        379.84        13.08 o
   6   2   0       7562.76       7430.72       101.96 o
   8   2   0      23959.13      23371.09       291.39 o
  10   2   0       9688.47       9187.01       136.48 o
  12   2   0       1843.51       1445.87        57.59 o
  14   2   0         13.87        -30.60        20.40 o
   1   3   0        827.59        751.33        11.48 o
   3   3   0      11179.41      11379.85       211.01 o
   5   3   0      14446.64      14393.93       178.90 o
   7   3   0       5784.78       5120.08        79.97 o
   9   3   0         11.97        -28.59        19.06 o
  11   3   0        120.09        153.72        29.94 o
  13   3   0        756.35        804.32        58.62 o
  15   3   0        412.58        441.16        52.51 o
   0   4   0        126.54        178.01        55.28 o
   2   4   0         16.42         42.87        11.91 o
   4   4   0         64.43         23.38         7.97 o
   6   4   0        274.30        275.10        17.88 o
   8   4   0        177.16        126.35        23.72 o
  10   4   0        760.80        699.05        42.83 o
  12   4   0          8.78        -41.41        27.61 o
  14   4   0         43.50          0.27        28.21 o
   1   5   0       1021.64       1152.52        24.84 o
   3   5   0        797.25        989.55        40.95 o
   5   5   0       1255.46       1115.88       110.06 o
   7   5   0       1621.76       1472.51        72.46 o
   9   5   0        110.50         94.72        17.26 o
  11   5   0        323.86        324.64        60.79 o
  13   5   0         59.21        228.40        42.31 o
   0   6   0      29280.31      31436.04       494.59 o
   2   6   0       3467.23       3307.86       158.48 o
   4   6   0         11.24         14.61        15.43 o
   6   6   0         21.01         38.56        10.63 o
   8   6   0       4158.91       4065.27        77.13 o
  10   6   0       3004.65       2937.63        82.01 o
  12   6   0        297.99        267.23        45.01 o
   1   7   0       4561.64       4678.83        60.10 o
   3   7   0      13617.27      13785.09       175.77 o
   5   7   0      15908.51      15750.95       213.26 o
   7   7   0       2337.59       1882.33        74.36 o
   9   7   0        283.50        222.59        26.97 o
  11   7   0        650.24        673.70        63.16 o
  13   7   0       1345.48       1318.76        61.17 o
   0   8   0      17006.64      17455.78       403.22 o
   2   8   0       9030.67       9315.31       135.46 o
   4   8   0          2.43        -11.97         7.98 o
   6   8   0       2419.12       2493.16        61.68 o
   8   8   0       5112.18       5076.62       107.19 o
  10   8   0       3581.54       3454.44        90.37 o
  12   8   0        341.89        258.20        34.90 o
   1   9   0        896.34        912.83        54.48 o
   3   9   0       6467.11       6522.14       145.28 o
   5   9   0       8269.56       8424.00       145.11 o
   7   9   0       3750.34       3537.50        83.17 o
   9   9   0          2.37        -22.15        14.77 o
  11   9   0        414.72        366.51        41.21 o
   0  10   0       6611.94       6498.12       255.43 o
   2  10   0       4302.92       4428.14       106.22 o
   4  10   0        368.54        370.97        23.56 o
   6  10   0        832.10        845.99        37.37 o
   8  10   0       2254.50       2271.49        66.87 o
   1  11   0        218.65        215.40        59.09 o
   3  11   0       2157.53       2304.02        73.81 o
   5  11   0       1656.09       1720.01       172.51 o
   7  11   0        254.02        209.71        27.53 o
   0  12   0        739.41        787.25        97.21 o
   2  12   0        370.67        432.70        78.15 o
   4  12   0        141.03        111.41        28.59 o
 -15   1   1        407.09        436.51        42.12 o
 -13   1   1        847.84       1032.45        45.49 o
 -11   1   1        432.08        570.27        37.05 o
  -9   1   1         11.28        -31.45        20.97 o
  -7   1   1       4829.40       4642.28        74.57 o
  -5   1   1       4981.15       4622.61        67.89 o
  -3   1   1      14866.36      14972.74       179.42 o
  -1   1   1         37.96         22.25         2.37 o
   1   1   1      63063.68      63664.09       519.58 o
   3   1   1      57650.02      56143.23       669.98 o
   5   1   1      18047.35      19162.63       233.74 o
   7   1   1        567.31        364.63        21.36 o
   9   1   1        240.97        231.04        19.03 o
  11   1   1          3.30         47.72        17.75 o
  13   1   1        352.05        508.01        35.00 o
  15   1   1         29.21         76.50        29.67 o
 -14   2   1        103.18         18.36        24.56 o
 -12   2   1       1337.14       1067.53        53.53 o
 -10   2   1       7225.47       6778.60       109.09 o
  -8   2   1       9383.71       9197.89       129.11 o
  -6   2   1      14487.42      15113.88       189.65 o
  -4   2   1       1813.23       1764.64        47.46 o
  -2   2   1      53099.33      52477.09       584.71 o
   0   2   1      28062.34      28931.61       349.84 o
   2   2   1      18444.01      19173.58       184.91 o
   4   2   1       7171.43       7372.20       130.69 o
   6   2   1      15364.24      14677.78       184.89 o
   8   2   1      12095.40      11656.39       157.48 o
  10   2   1       3905.26       3756.94        73.34 o
  12   2   1       1027.80        880.08        45.85 o
  14   2   1        118.15         49.74        24.05 o
 -15   3   1       1186.30       1085.54        69.41 o
 -13   3   1       3849.53       3581.75       167.74 o
 -11   3   1        249.47        296.52        28.97 o
  -9   3   1        822.37        627.56        28.32 o
  -7   3   1      24172.82      24067.51       295.43 o
  -5   3   1      76445.70      76592.26       906.31 o
  -3   3   1      29694.64      29478.15       462.53 o
  -1   3   1       3868.63       4059.68        57.90 o
   1   3   1       4429.70       4669.06        48.77 o
   3   3   1      47913.08      49607.06       600.96 o
   5   3   1      38267.00      38684.45       456.51 o
   7   3   1       8890.26       8815.97       123.26 o
   9   3   1         17.01         -5.58        18.98 o
  11   3   1       5454.67       5144.67       105.60 o
  13   3   1       2663.18       2592.20       173.46 o
  15   3   1       1206.99       1144.60        70.75 o
 -14   4   1         80.70         16.55        29.56 o
 -12   4   1       1515.40       1320.68        68.74 o
 -10   4   1       9021.99       8632.68       158.52 o
  -8   4   1      18376.98      18427.78       241.29 o
  -6   4   1       3796.60       3429.50        52.08 o
  -4   4   1      12086.69      12418.52       133.08 o
  -2   4   1      63304.24      66074.88      1363.24 o
   0   4   1      57779.66      60085.23      1443.92 o
   2   4   1      55486.90      57667.30       608.32 o
   4   4   1       3135.33       3512.07        39.84 o
   6   4   1      26610.10      25612.29       485.32 o
   8   4   1      16275.03      16423.10       246.12 o
  10   4   1       5003.39       4658.33        96.81 o
  12   4   1       1656.78       1528.23        70.05 o
  14   4   1         17.40         10.04        27.61 o
 -13   5   1       3404.36       3461.36        97.41 o
 -11   5   1       2470.37       2414.66        72.40 o
  -9   5   1        729.85        567.21        35.48 o
  -7   5   1      13325.61      13246.83       149.66 o
  -5   5   1      32115.45      32454.68       561.64 o
  -3   5   1      19477.93      20449.00       400.32 o
  -1   5   1        240.43        185.52         7.99 o
   1   5   1      13602.09      14017.17       151.04 o
   3   5   1      31867.05      33001.69       479.26 o
   5   5   1      17573.28      17744.68       232.79 o
   7   5   1       9451.41       9232.37       120.47 o
   9   5   1         51.36         52.33        17.86 o
  11   5   1       2439.69       2428.12        73.26 o
  13   5   1       4091.05       3890.38       104.79 o
 -14   6   1          2.26        -31.73        21.15 o
 -12   6   1       2181.77       1967.50        70.83 o
 -10   6   1       5587.34       5387.61       116.64 o
  -8   6   1       6911.50       6820.48       129.15 o
  -6   6   1       1211.99       1212.55        42.71 o
  -4   6   1       2835.69       2708.53        40.05 o
  -2   6   1      27663.92      29391.42       477.24 o
   0   6   1      41521.95      43634.77       526.97 o
   2   6   1      11925.01      12219.03       240.74 o
   4   6   1        181.76        143.59         8.86 o
   6   6   1       3946.92       3717.10        66.03 o
   8   6   1       5719.56       5664.29        97.78 o
  10   6   1       5163.91       4866.26       109.46 o
  12   6   1        688.60        642.97        48.01 o
 -13   7   1        544.66        640.19        47.78 o
 -11   7   1        497.33        488.11        39.95 o
  -9   7   1         16.46        -23.88        15.92 o
  -7   7   1        848.10        619.98        43.07 o
  -5   7   1       9330.44       9391.50       156.56 o
  -3   7   1       9781.05       9700.41       135.54 o
  -1   7   1        757.55        682.85        35.69 o
   1   7   1       3307.19       3179.28        57.68 o
   3   7   1       7685.11       7581.86       103.12 o
   5   7   1       2310.47       2223.55       121.61 o
   7   7   1       1546.88       1459.18        70.32 o
   9   7   1         15.48         -8.52        15.61 o
  11   7   1        591.14        544.09        40.93 o
  13   7   1        507.97        546.14        46.19 o
 -12   8   1          1.95        -23.68        26.77 o
 -10   8   1        373.80        463.28        86.28 o
  -8   8   1        803.20        834.56        43.24 o
  -6   8   1          7.71         14.10        14.09 o
  -4   8   1         36.69          3.68         9.91 o
  -2   8   1         52.81        130.32        31.45 o
   0   8   1        855.63        797.37        53.69 o
   2   8   1       1225.28       1101.48        64.93 o
   4   8   1        484.72        464.07        23.16 o
   6   8   1        115.43        144.22        19.79 o
   8   8   1       1101.34       1185.89        53.52 o
  10   8   1        457.53        476.93        39.95 o
  12   8   1         38.69         -7.06        25.29 o
 -11   9   1          4.24          2.58        20.56 o
  -9   9   1          5.84        -35.74        23.83 o
  -7   9   1         12.16         -9.11        57.61 o
  -5   9   1        474.85        573.98        94.40 o
  -3   9   1          5.13         15.38        24.78 o
  -1   9   1        140.38        113.91        26.05 o
   1   9   1         55.63         35.52        22.21 o
   3   9   1         41.13        179.18        51.47 o
   5   9   1        889.30        914.23        59.09 o
   7   9   1          9.17        -48.70        35.25 o
   9   9   1         15.38        -23.71        15.80 o
  11   9   1         11.95         21.05        20.94 o
  -8  10   1        642.53        658.31        40.26 o
  -6  10   1         42.36         63.37        16.15 o
  -4  10   1        504.28        433.16        25.01 o
  -2  10   1        882.76        805.04        62.90 o
   0  10   1        659.94        694.85        58.53 o
   2  10   1       1170.27       1101.30        57.19 o
   4  10   1        810.22        713.73        28.43 o
   6  10   1       1042.54       1066.06        41.25 o
   8  10   1        275.91        310.20        30.92 o
  -7  11   1        590.63        526.95        36.78 o
  -5  11   1       1984.59       2094.36        79.09 o
  -3  11   1       1212.03       1333.18        55.12 o
  -1  11   1        103.41         61.95        29.65 o
   1  11   1        388.98        331.67        64.81 o
   3  11   1       1726.85       1821.79        66.20 o
   5  11   1       1216.06       1226.47        62.63 o
   7  11   1        408.70        318.09        29.52 o
  -4  12   1        138.84        121.82        25.40 o
  -2  12   1       1554.88       1559.24       123.90 o
   0  12   1       2294.63       2359.82       106.46 o
   2  12   1       1275.52       1387.69       118.18 o
   4  12   1          0.75        -25.82        17.21 o
 -16   0   2        213.56        217.30        61.00 o
 -14   0   2        204.84        148.80        35.70 o
 -12   0   2       7337.12       7022.33       167.14 o
 -10   0   2      15206.43      14234.48       274.29 o
  -8   0   2      12750.62      12130.76       229.81 o
  -6   0   2       2345.07       2456.61        71.48 o
  -4   0   2       3857.24       3317.83        68.74 o
   0   0   2      59285.44      58339.05       761.16 o
   2   0   2      17012.98      16593.89       371.70 o
   4   0   2       1648.60       1701.24        43.13 o
   6   0   2      18850.36      18149.49       317.42 o
   8   0   2      29708.45      28496.80       494.66 o
  10   0   2      16197.57      15901.89       300.56 o
  12   0   2        716.27        619.54        46.49 o
  14   0   2        151.04        108.57        30.91 o
 -15   1   2       2271.19       2328.39        78.50 o
 -13   1   2       3779.60       3898.66        82.63 o
 -11   1   2       1543.29       1422.89        44.85 o
  -9   1   2       3937.61       3629.42        66.94 o
  -7   1   2      33604.47      33764.81       406.97 o
  -5   1   2      41888.50      40881.01       482.26 o
  -3   1   2      36525.46      37053.90       543.27 o
  -1   1   2       6485.34       6520.02        49.84 o
   1   1   2      51791.05      51074.88       440.57 o
   3   1   2      42392.24      40058.68       525.61 o
   5   1   2      24842.41      22168.49       268.05 o
   7   1   2      10325.32      10045.52       134.85 o
   9   1   2       1246.58       1067.74        32.59 o
  11   1   2       4515.91       4380.03        81.48 o
  13   1   2       5290.02       5173.13       114.45 o
  15   1   2       1582.87       1648.95        67.86 o
 -14   2   2         36.04        -32.93        21.96 o
 -12   2   2       2113.25       1899.72        66.74 o
 -10   2   2       9481.35       8993.74       134.37 o
  -8   2   2       8465.10       8218.12       117.44 o
  -6   2   2        307.84        374.12        23.66 o
  -4   2   2      14861.03      15822.11       175.40 o
  -2   2   2      18527.32      19014.76       150.67 o
   0   2   2     131390.48     127155.71      1260.29 o
   2   2   2      33872.75      35112.03       322.81 o
   4   2   2        927.69        870.24        19.76 o
   6   2   2      12950.26      11864.57       152.94 o
   8   2   2      16117.58      15425.75       200.37 o
  10   2   2       5772.43       5444.25        91.92 o
  12   2   2        102.27         54.59        23.06 o
  14   2   2        118.53         81.58        24.88 o
 -15   3   2        287.78        319.61        53.37 o
 -13   3   2        641.50        695.40       160.12 o
 -11   3   2       1238.35       1165.72        42.62 o
  -9   3   2        100.18          2.13        14.43 o
  -7   3   2       9867.52       9419.73       116.74 o
  -5   3   2      19316.85      19679.60       218.09 o
  -3   3   2       4225.16       3972.92        49.40 o
  -1   3   2       1563.76       1933.26        39.89 o
   1   3   2       9197.93       9429.30        80.83 o
   3   3   2      19963.61      20941.74       210.56 o
   5   3   2      30956.90      32134.28       349.85 o
   7   3   2       2099.20       1571.35        36.83 o
   9   3   2         33.77         30.30        11.32 o
  11   3   2        765.21        818.77        42.18 o
  13   3   2        604.51        713.52        57.27 o
  15   3   2        349.59        372.19        50.42 o
 -14   4   2          4.94        -16.20        28.31 o
 -12   4   2        326.71        240.07        52.42 o
 -10   4   2        744.99        668.92        42.15 o
  -8   4   2        603.61        683.22        34.67 o
  -6   4   2       2404.91       2376.61        40.28 o
  -4   4   2         11.88         -2.68         8.81 o
  -2   4   2       1122.10       1028.27        36.85 o
   0   4   2       1318.37       1440.25        33.96 o
   2   4   2        852.65        924.91        18.91 o
   4   4   2        578.11        598.32        12.80 o
   6   4   2        216.18        282.24        18.88 o
   8   4   2        534.32        576.04        28.68 o
  10   4   2        136.36        140.37        66.72 o
  12   4   2        401.53        291.58        38.40 o
  14   4   2         29.46          3.32        26.26 o
 -13   5   2         22.20        180.22        37.67 o
 -11   5   2        531.63        570.73        38.82 o
  -9   5   2         39.40        -17.86        28.14 o
  -7   5   2        284.23        211.44        24.72 o
  -5   5   2        782.78        660.85        42.54 o
  -3   5   2        166.84        206.04        16.93 o
  -1   5   2        297.87        416.15        11.26 o
   1   5   2       2522.38       2427.95        32.36 o
   3   5   2        610.79        603.85        50.30 o
   5   5   2       3023.72       3086.53        44.33 o
   7   5   2          2.19          3.30        37.69 o
   9   5   2        332.47        321.62        42.11 o
  11   5   2          0.39        147.70        27.12 o
  13   5   2         47.92        177.11        48.03 o
 -14   6   2         40.75          2.08        25.01 o
 -12   6   2       1378.69       1238.99        86.72 o
 -10   6   2       2430.92       2400.73       133.64 o
  -8   6   2        430.96        571.33        36.19 o
  -6   6   2        483.39        475.72        20.20 o
  -4   6   2        761.66        627.45        25.81 o
  -2   6   2      10051.34      10957.92       135.85 o
   0   6   2       3097.07       3109.83        65.47 o
   2   6   2       1147.44       1284.82        19.81 o
   4   6   2          9.87         44.10         8.80 o
   6   6   2       2345.01       2268.65        40.32 o
   8   6   2       4179.44       4194.49        79.86 o
  10   6   2       1784.82       1828.83        65.79 o
  12   6   2         49.56         -5.03        21.79 o
 -13   7   2        960.13        927.12        52.92 o
 -11   7   2        273.88        260.20        31.48 o
  -9   7   2        990.72        883.87        42.63 o
  -7   7   2      14285.27      13634.85       222.30 o
  -5   7   2       8044.59       8385.01       126.89 o
  -3   7   2       8892.76       9129.74       111.52 o
  -1   7   2        252.92        342.55         9.46 o
   1   7   2      10344.75      10718.69       120.41 o
   3   7   2       9120.48       9300.44       124.00 o
   5   7   2       3618.69       3711.92       105.93 o
   7   7   2       3466.82       3426.02        78.51 o
   9   7   2         49.52         75.74        19.35 o
  11   7   2        929.53        888.87        47.33 o
  13   7   2       1115.05       1079.60        56.49 o
 -12   8   2       1647.56       1553.71        64.99 o
 -10   8   2       3864.43       3687.72        93.81 o
  -8   8   2       3383.48       3374.96        81.02 o
  -6   8   2       1674.38       1569.14        55.63 o
  -4   8   2       2304.40       2281.27        58.05 o
  -2   8   2      13150.52      13237.85       191.53 o
   0   8   2      17797.44      18417.04       217.38 o
   2   8   2       2277.76       2314.17        52.04 o
   4   8   2        530.72        466.55        23.07 o
   6   8   2       1611.08       1590.62        48.31 o
   8   8   2       5216.03       5147.88       108.92 o
  10   8   2       2245.75       1938.38        67.44 o
  12   8   2        341.34        302.15        34.91 o
 -11   9   2        496.16        498.98        40.45 o
  -9   9   2        441.76        358.80        34.49 o
  -7   9   2       5602.78       5392.31       109.43 o
  -5   9   2       8407.69       8284.98       142.67 o
  -3   9   2       3349.19       3269.34        87.07 o
  -1   9   2        109.29        121.08        21.80 o
   1   9   2       1715.27       1799.19        54.76 o
   3   9   2       9333.92       9128.16       148.19 o
   5   9   2      13318.19      12667.24       204.51 o
   7   9   2       1286.02       1206.05        62.13 o
   9   9   2         40.84          5.67        16.96 o
  -8  10   2       1748.71       1713.74        56.95 o
  -6  10   2        312.79        301.68        25.35 o
  -4  10   2       1200.19       1057.83        35.28 o
  -2  10   2       5707.90       5703.14       130.38 o
   0  10   2       6916.73       6638.16       183.29 o
   2  10   2       3687.28       3773.13        95.54 o
   4  10   2         51.51         37.96        12.60 o
   6  10   2       2373.43       2411.64        62.27 o
   8  10   2       2521.04       2448.49       122.88 o
  -7  11   2        454.61        413.33        34.97 o
  -5  11   2       2327.81       2466.42        86.28 o
  -3  11   2       1488.22       1587.62        59.58 o
  -1  11   2        267.04        256.12        41.78 o
   1  11   2        854.15        840.62        89.59 o
   3  11   2       2876.72       2923.26        87.73 o
   5  11   2        885.99        907.22        61.00 o
   7  11   2        200.87        161.88        23.07 o
  -4  12   2         41.42         43.84        22.16 o
  -2  12   2        670.51        730.06        93.40 o
   0  12   2        518.95        558.51        83.87 o
   2  12   2        360.38        417.45        80.06 o
   4  12   2          5.50        -12.67        17.21 o
 -15   1   3        262.31        372.93        43.87 o
 -13   1   3        225.49        350.15        29.97 o
 -11   1   3        111.36        124.55        18.77 o
  -9   1   3        803.47        545.89        28.57 o
  -7   1   3         81.55        194.66        62.51 o
  -5   1   3      17969.25      18966.49       212.39 o
  -3   1   3      12528.82      13248.72       128.09 o
  -1   1   3      19109.17      19539.84       138.22 o
   1   1   3       3589.10       3668.51        34.52 o
   3   1   3       2729.88       3037.08        80.50 o
   5   1   3        822.65        833.10        42.95 o
   7   1   3       4140.98       4123.64        66.68 o
   9   1   3        942.32       1025.76        32.61 o
  11   1   3       1942.05       2031.71        53.10 o
  13   1   3        768.94        986.83        51.72 o
  15   1   3        149.07        198.98        32.97 o
 -14   2   3        445.51        423.99        40.69 o
 -12   2   3       3977.03       3942.10        95.75 o
 -10   2   3       3507.20       3508.64        63.91 o
  -8   2   3       3276.52       3184.43        60.35 o
  -6   2   3        186.24        235.96        12.75 o
  -4   2   3        342.22        276.99        10.23 o
  -2   2   3       7959.52       8621.65        68.38 o
   0   2   3      62116.17      62892.50       572.01 o
   2   2   3      40259.54      41794.80       342.16 o
   4   2   3        324.38        339.95        14.87 o
   6   2   3      11254.32      10982.00       143.18 o
   8   2   3      12511.06      12226.05       164.15 o
  10   2   3       3582.01       3445.85        92.72 o
  12   2   3         22.55         -8.90        17.61 o
  14   2   3        531.40        625.45        55.77 o
 -15   3   3       1495.41       1461.91        78.77 o
 -13   3   3       1210.17       1387.01       131.53 o
 -11   3   3        968.53        935.35        36.18 o
  -9   3   3       2360.95       2168.46        44.09 o
  -7   3   3      28618.84      28894.11       321.04 o
  -5   3   3      41697.25      41825.21       419.94 o
  -3   3   3      10065.28      10171.37        91.04 o
  -1   3   3       8987.04       9169.71        91.26 o
   1   3   3      10010.16      10042.96        86.90 o
   3   3   3      64968.68      65750.06       823.67 o
   5   3   3      49600.42      50890.89       547.46 o
   7   3   3       4024.66       3890.52        63.56 o
   9   3   3        542.10        499.61        23.58 o
  11   3   3       2228.44       2066.76        61.26 o
  13   3   3       3689.54       3676.87       145.82 o
  15   3   3        880.24        998.05       100.07 o
 -14   4   3        237.00        176.10        39.61 o
 -12   4   3       3481.83       3209.51       105.13 o
 -10   4   3      11913.55      11526.76       230.97 o
  -8   4   3      15736.99      15741.09       185.03 o
  -6   4   3        160.28        115.62         9.92 o
  -4   4   3      17600.53      17853.57       162.06 o
  -2   4   3      31244.17      30767.05       272.07 o
   0   4   3      71508.48      73651.94       663.38 o
   2   4   3      28552.18      30901.34       344.65 o
   4   4   3      10073.46      10171.43       110.86 o
   6   4   3      20358.58      19744.48       208.20 o
   8   4   3      15853.06      15438.49       207.57 o
  10   4   3       6524.44       6471.49       149.61 o
  12   4   3        658.71        635.91        49.18 o
  14   4   3        195.10        209.40        52.42 o
 -13   5   3       3203.31       3193.52        92.49 o
 -11   5   3         86.02         98.89        29.15 o
  -9   5   3       3414.58       3266.05        79.98 o
  -7   5   3      12853.04      12283.54       152.37 o
  -5   5   3      34332.43      34126.64       437.53 o
  -3   5   3      14317.45      14812.98       216.38 o
  -1   5   3        198.05        278.77        13.71 o
   1   5   3      12341.01      12810.40       116.85 o
   3   5   3      21499.59      21676.57       286.22 o
   5   5   3      20347.39      21670.61       300.23 o
   7   5   3       2575.99       2592.59        86.94 o
   9   5   3        691.99        689.10        38.86 o
  11   5   3       5293.10       4793.90       110.61 o
  13   5   3       3124.06       3200.59        94.74 o
 -14   6   3        279.97        135.35        32.39 o
 -12   6   3       1442.75       1402.86        60.98 o
 -10   6   3       4133.22       4051.55        96.49 o
  -8   6   3       3556.23       3381.75        78.86 o
  -6   6   3         48.73         47.61         9.25 o
  -4   6   3      11187.12      11496.54       153.94 o
  -2   6   3      43149.12      45374.94       527.98 o
   0   6   3      28949.20      29495.50       332.46 o
   2   6   3       6313.74       6332.41        84.52 o
   4   6   3         50.94         65.70         8.09 o
   6   6   3       2776.14       2682.77        46.25 o
   8   6   3       8108.91       8164.34       131.51 o
  10   6   3       4771.44       4700.97       106.81 o
  12   6   3        251.33        216.01        30.77 o
 -13   7   3        604.91        627.66        50.89 o
 -11   7   3        156.90        105.10        25.45 o
  -9   7   3        362.23        366.76        32.52 o
  -7   7   3       5826.16       5740.45       148.93 o
  -5   7   3       6121.84       6133.22       152.97 o
  -3   7   3       3210.31       3282.84        48.28 o
  -1   7   3         95.55         84.31         5.92 o
   1   7   3       6420.54       6649.21        80.02 o
   3   7   3       6537.57       6518.91       136.19 o
   5   7   3       5615.74       5397.11        87.57 o
   7   7   3        479.30        449.87        31.74 o
   9   7   3        420.52        392.12        46.41 o
  11   7   3        669.11        654.53        43.20 o
 -12   8   3        291.93        312.09        37.31 o
 -10   8   3        960.32       1026.90        59.63 o
  -8   8   3        290.13        383.88        36.12 o
  -6   8   3        127.00        158.89        18.61 o
  -4   8   3        107.43         67.49        12.97 o
  -2   8   3       1139.25       1027.06       122.71 o
   0   8   3       1043.97       1051.35        41.38 o
   2   8   3        876.25        850.88        22.14 o
   4   8   3         16.04         13.53        19.28 o
   6   8   3       1821.17       1740.75        51.62 o
   8   8   3       1435.71       1364.60        81.27 o
  10   8   3        197.98        182.97        35.49 o
 -11   9   3         23.98         10.92        21.43 o
  -9   9   3          0.91        -26.31        17.54 o
  -7   9   3         14.33         70.21        52.04 o
  -5   9   3         51.96        127.01        42.07 o
  -3   9   3         30.49         70.44        15.71 o
  -1   9   3         66.17         69.43        11.52 o
   1   9   3         20.69         34.31        14.16 o
   3   9   3        583.63        623.03        88.64 o
   5   9   3         13.47         23.37        42.35 o
   7   9   3         17.59         16.06        24.00 o
   9   9   3         10.87         -9.96        16.54 o
  -8  10   3        144.57        181.20        25.00 o
  -6  10   3        115.41         91.13        17.33 o
  -4  10   3        549.97        436.71        27.34 o
  -2  10   3        441.48        389.73        32.03 o
   0  10   3       1008.96       1055.12        68.06 o
   2  10   3       1678.22       1656.07        58.10 o
   4  10   3        270.72        292.88        24.42 o
   6  10   3        291.32        288.56        27.03 o
   8  10   3        415.59        492.37        37.21 o
  -7  11   3        939.92        813.33        54.22 o
  -5  11   3       1862.14       1936.46        81.01 o
  -3  11   3        555.71        586.37        41.94 o
  -1  11   3         24.77         11.02        24.91 o
   1  11   3        711.81        690.03        83.87 o
   3  11   3       1945.66       1965.08        70.37 o
   5  11   3       1440.05       1403.83        47.06 o
   7  11   3         61.86         46.69        20.00 o
  -4  12   3        430.12        407.76        37.33 o
  -2  12   3       1521.21       1412.47       118.18 o
   0  12   3       2642.71       2588.57       156.31 o
   2  12   3        466.26        514.67        85.78 o
   4  12   3         43.02         55.93        28.59 o
 -16   0   4         58.12         74.34        51.47 o
 -14   0   4       1699.92       1626.91        77.49 o
 -12   0   4       6202.04       5932.35       150.28 o
 -10   0   4      11329.08      11114.76       224.42 o
  -8   0   4       2743.30       2658.51        66.80 o
  -6   0   4       3757.21       3447.45        80.19 o
  -4   0   4      15296.85      15438.72       227.70 o
  -2   0   4      81336.35      80118.04      1151.61 o
   0   0   4     194499.72     186991.41      2624.22 o
   2   0   4      34694.89      33871.19       549.36 o
   4   0   4        708.69        747.82        26.26 o
   6   0   4      31497.26      29003.04       494.66 o
   8   0   4      48205.71      46547.63       787.83 o
  10   0   4       9960.00       9906.22       203.51 o
  12   0   4        171.77        227.31        33.00 o
  14   0   4        453.46        421.26        66.72 o
 -15   1   4       1825.05       1935.45        71.90 o
 -13   1   4       3217.99       3070.96        71.92 o
 -11   1   4        107.70         89.19        17.54 o
  -9   1   4       4059.68       3783.49        57.92 o
  -7   1   4      25147.67      25242.37       263.66 o
  -5   1   4      46313.79      46568.74       466.59 o
  -3   1   4      29980.98      30739.03       272.58 o
  -1   1   4        641.15        508.73         7.43 o
   1   1   4      36066.53      36006.42       333.95 o
   3   1   4      48788.70      45659.87       491.21 o
   5   1   4      45005.62      43072.71       508.23 o
   7   1   4       4364.07       4168.28        67.41 o
   9   1   4       2076.45       1992.91        45.97 o
  11   1   4      10519.45      10503.29       154.39 o
  13   1   4       4052.88       4125.71       104.41 o
  15   1   4        567.15        655.01        49.12 o
 -14   2   4        278.50        236.71        34.80 o
 -12   2   4       3584.70       3476.88        89.13 o
 -10   2   4      10082.83       9631.30       135.28 o
  -8   2   4       4124.27       4339.35        68.48 o
  -6   2   4       1551.85       1568.57        29.79 o
  -4   2   4       6737.21       6677.84        75.29 o
  -2   2   4     101765.05     101043.74       708.26 o
   0   2   4      23030.62      23125.22       188.40 o
   2   2   4      18268.12      18375.03       162.46 o
   4   2   4         77.05         76.59         7.08 o
   6   2   4      30472.54      28756.51       347.15 o
   8   2   4      17541.39      17314.07       222.77 o
  10   2   4       1537.64       1675.53        45.72 o
  12   2   4        211.93        183.88        26.03 o
  14   2   4        355.42        377.15        44.48 o
 -15   3   4        273.94        388.15        49.82 o
 -13   3   4        694.09        699.68        72.43 o
 -11   3   4        173.11        137.33        19.48 o
  -9   3   4       2475.47       2305.56        47.95 o
  -7   3   4      14497.84      14890.45       171.63 o
  -5   3   4      16059.19      16653.72       164.07 o
  -3   3   4       3852.26       3901.28        45.55 o
  -1   3   4       3219.21       3375.24        33.32 o
   1   3   4      25241.46      26087.70       206.23 o
   3   3   4      43481.24      47358.75       474.40 o
   5   3   4        401.54        293.01        19.58 o
   7   3   4         98.04         99.68        10.63 o
   9   3   4        269.25        238.10        18.42 o
  11   3   4        343.73        360.40        31.54 o
  13   3   4        913.70       1013.66        64.66 o
 -14   4   4          2.93        -41.11        27.41 o
 -12   4   4        217.89        274.42        43.07 o
 -10   4   4        245.06        498.07        76.06 o
  -8   4   4       2468.20       2754.86        80.98 o
  -6   4   4        209.11        168.27         9.95 o
  -4   4   4       1322.66       1207.29        23.48 o
  -2   4   4        463.68        564.90        19.99 o
   0   4   4        149.08        191.94         9.67 o
   2   4   4        843.11        994.05        15.46 o
   4   4   4        224.38        203.49        12.22 o
   6   4   4        165.64        155.71        19.89 o
   8   4   4         37.87         67.40        18.64 o
  10   4   4        638.40        650.43        46.49 o
  12   4   4         92.78         50.86        25.50 o
  14   4   4         79.81         98.17        32.35 o
 -13   5   4        348.04        479.44        42.57 o
 -11   5   4         44.65         19.20        18.77 o
  -9   5   4        134.12         92.72        27.25 o
  -7   5   4       4205.01       4256.11        66.21 o
  -5   5   4        761.96        749.52        28.19 o
  -3   5   4       1117.12       1033.85        20.09 o
  -1   5   4        201.99        295.45         9.17 o
   1   5   4          3.99         15.54         4.18 o
   3   5   4       1119.91       1401.31        24.72 o
   5   5   4         90.86        125.37        14.92 o
   7   5   4         61.23         57.21        12.50 o
   9   5   4          5.03         42.46        21.44 o
  11   5   4        156.64        245.58        31.48 o
  13   5   4        171.24        267.36        57.62 o
 -14   6   4        156.40         75.37        29.18 o
 -12   6   4        979.47       1011.28        53.85 o
 -10   6   4       1578.07       1655.19        59.66 o
  -8   6   4       1020.04        934.58        40.87 o
  -6   6   4         71.90         75.61        15.69 o
  -4   6   4        709.85        605.89        29.02 o
  -2   6   4       6850.58       6777.52        67.75 o
   0   6   4      10417.58      10976.84       103.07 o
   2   6   4       1925.20       2162.15        31.60 o
   4   6   4         26.61         50.76         8.94 o
   6   6   4       4260.58       4234.45        65.43 o
   8   6   4       5593.81       5637.50       114.61 o
  10   6   4        664.99        622.21        50.13 o
  12   6   4          0.15        -26.50        17.66 o
 -13   7   4        467.86        425.24        40.87 o
 -11   7   4         61.47         41.31        22.40 o
  -9   7   4       1404.16       1404.71       103.75 o
  -7   7   4       2245.42       2273.51        76.25 o
  -5   7   4      13420.42      13437.93       189.68 o
  -3   7   4       4122.65       4184.06        58.91 o
  -1   7   4       2182.99       2304.86        35.23 o
   1   7   4      16251.81      17011.44       164.65 o
   3   7   4      13125.71      13880.62       187.88 o
   5   7   4       7648.71       7777.70       118.08 o
   7   7   4       2093.23       2011.68        56.55 o
   9   7   4        129.87        117.26        22.07 o
  11   7   4       1517.82       1486.36        59.58 o
 -12   8   4       1314.61       1203.86        57.41 o
 -10   8   4       2975.96       2990.92        81.96 o
  -8   8   4       3160.78       2989.28        75.35 o
  -6   8   4         15.72         15.41        13.05 o
  -4   8   4       3807.50       3724.32        72.54 o
  -2   8   4      17093.65      17056.39       285.93 o
   0   8   4       7991.69       8149.54       157.02 o
   2   8   4        761.86        832.57        23.39 o
   4   8   4          8.59         12.81        10.68 o
   6   8   4       7805.20       7756.82       139.47 o
   8   8   4       5825.14       5598.20       115.67 o
  10   8   4       1515.89       1441.19        56.29 o
 -11   9   4          0.86        -28.63        19.09 o
  -9   9   4       1808.09       1624.78        58.58 o
  -7   9   4       5610.57       5376.16       109.24 o
  -5   9   4       4813.28       4809.12       112.36 o
  -3   9   4       2215.33       2288.38        49.84 o
  -1   9   4         29.48         24.11         9.60 o
   1   9   4       5353.59       5378.45       131.46 o
   3   9   4      17346.41      17017.97       259.58 o
   5   9   4       3650.12       3682.94        79.53 o
   7   9   4        314.77        267.12        25.74 o
   9   9   4        663.00        608.87        37.61 o
  -8  10   4       1049.95       1187.62        47.73 o
  -6  10   4         97.76         78.25        17.43 o
  -4  10   4       2800.73       2603.85        60.08 o
  -2  10   4       4985.64       4797.52       102.20 o
   0  10   4       5258.65       5252.46       103.75 o
   2  10   4       1791.63       1749.82        45.37 o
   4  10   4        810.25        795.15        33.04 o
   6  10   4       2389.75       2330.76        63.14 o
   8  10   4       2048.37       2043.82        64.66 o
  -7  11   4       1243.67       1222.23        49.73 o
  -5  11   4       1659.90       1707.18        92.45 o
  -3  11   4        780.34        761.64        41.66 o
  -1  11   4        108.45         72.35        30.91 o
   1  11   4       1179.04       1117.78        46.03 o
   3  11   4        922.86        957.10        51.25 o
   5  11   4       1513.25       1382.50        47.17 o
   7  11   4         25.53          9.14        16.27 o
  -4  12   4        358.76        280.84        33.74 o
  -2  12   4        442.55        592.82        87.68 o
   0  12   4        670.77        712.91        97.21 o
   2  12   4        221.23        230.65        64.81 o
   4  12   4         91.09         76.33        22.16 o
 -15   1   5        264.44        383.93        39.59 o
 -13   1   5          2.12        119.96        22.60 o
 -11   1   5          0.64        -17.83        11.88 o
  -9   1   5         75.62         18.63        13.92 o
  -7   1   5      14605.48      14775.25       162.03 o
  -5   1   5      21457.94      22400.13       231.77 o
  -3   1   5         23.51         24.11         5.26 o
  -1   1   5         60.89         20.81         2.64 o
   1   1   5       6673.43       6723.78        64.08 o
   3   1   5      11462.03      11044.59       126.46 o
   5   1   5       9807.01       9441.82       124.13 o
   7   1   5       2059.84       2010.22        41.69 o
   9   1   5       3135.00       2878.57        57.66 o
  11   1   5        794.88       1038.55        41.18 o
  13   1   5        579.86        693.21        45.48 o
  15   1   5        101.91        153.99        39.02 o
 -14   2   5        918.02        942.92        53.16 o
 -12   2   5       3344.35       3515.77       106.74 o
 -10   2   5       5039.71       5254.32        85.11 o
  -8   2   5       4432.90       4295.40        61.01 o
  -6   2   5        819.66        968.78        21.52 o
  -4   2   5        730.98        660.91        14.31 o
  -2   2   5      39338.21      39779.17       291.01 o
   0   2   5      25957.54      25757.14       188.21 o
   2   2   5      14896.11      15584.36       166.34 o
   4   2   5       6108.53       6073.15        75.89 o
   6   2   5      16816.78      16696.07       192.40 o
   8   2   5      11353.74      10856.69       155.45 o
  10   2   5       4667.86       4491.76        80.51 o
  12   2   5        214.42        189.61        26.41 o
  14   2   5        969.18       1170.89        68.70 o
 -15   3   5       1370.15       1618.23        82.89 o
 -13   3   5       1841.37       1867.14        81.54 o
 -11   3   5         83.83         49.57        16.35 o
  -9   3   5       6588.62       6443.73        91.42 o
  -7   3   5      24868.70      24404.20       255.80 o
  -5   3   5      23475.61      24120.28       232.91 o
  -3   3   5       1010.63        939.37        15.13 o
  -1   3   5        441.10        378.50         7.66 o
   1   3   5      69342.70      71494.45       568.40 o
   3   3   5      93049.22      95089.51       892.46 o
   5   3   5      20838.26      20808.64       233.23 o
   7   3   5        651.43        633.67        21.07 o
   9   3   5       1367.26       1266.83        36.16 o
  11   3   5       4218.93       4096.33        92.06 o
  13   3   5       2650.43       2757.08        99.01 o
 -14   4   5        447.01        428.15        51.17 o
 -12   4   5       5285.49       5176.69       138.83 o
 -10   4   5      11901.91      11678.28       191.83 o
  -8   4   5       3649.06       3618.23        86.71 o
  -6   4   5       2902.89       3151.53        60.77 o
  -4   4   5      30170.42      30569.35       255.28 o
  -2   4   5      60008.01      59963.59       473.86 o
   0   4   5      66030.89      69232.23       584.60 o
   2   4   5       6530.76       6655.89        65.84 o
   4   4   5       9160.50       8988.80       103.24 o
   6   4   5      19838.54      19730.04       209.66 o
   8   4   5      11343.16      11182.16       177.92 o
  10   4   5       4947.63       4650.38       130.57 o
  12   4   5         33.83         40.98        24.26 o
  14   4   5        873.08        872.25        59.97 o
 -13   5   5        462.93        568.53        45.52 o
 -11   5   5         23.84          4.69        17.95 o
  -9   5   5       1201.87       1088.02        45.58 o
  -7   5   5      29196.15      28391.27       325.89 o
  -5   5   5      34633.13      34981.51       406.84 o
  -3   5   5      13123.14      13930.20       158.75 o
  -1   5   5       1432.87       1501.17        27.05 o
   1   5   5      26335.71      27575.17       310.30 o
   3   5   5      31012.80      31811.19       388.26 o
   5   5   5      11982.13      12539.27       140.88 o
   7   5   5         40.56         51.46        12.78 o
   9   5   5       4080.65       3740.32       113.12 o
  11   5   5       4290.33       4154.05       102.32 o
  13   5   5       2034.37       2011.73        74.35 o
 -14   6   5        210.69        180.45        34.19 o
 -12   6   5       2158.81       2174.99        73.50 o
 -10   6   5       3841.16       3759.07        92.02 o
  -8   6   5       1626.03       1582.95        50.90 o
  -6   6   5        181.47        147.76        13.13 o
  -4   6   5      12739.43      13348.51       160.78 o
  -2   6   5      30986.24      30966.23       276.76 o
   0   6   5      20780.87      21601.70       195.37 o
   2   6   5       1292.26       1341.72        34.42 o
   4   6   5       3850.94       3738.91        56.65 o
   6   6   5      11187.45      11101.26       144.50 o
   8   6   5      11681.04      11571.61       199.09 o
  10   6   5       1856.09       1832.46        62.02 o
  12   6   5          0.39        -26.13        17.42 o
 -13   7   5        365.95        410.78        40.35 o
 -11   7   5          7.52        -14.37        18.50 o
  -9   7   5        996.11        935.34        44.01 o
  -7   7   5       2782.44       2774.35       117.92 o
  -5   7   5       5318.35       5611.64        94.65 o
  -3   7   5       2434.90       2518.42        47.24 o
  -1   7   5       1976.38       2089.06        34.06 o
   1   7   5       4413.46       4571.84        57.03 o
   3   7   5       5357.33       5393.49        74.94 o
   5   7   5       2179.44       2190.42        48.80 o
   7   7   5         13.49          0.21        17.02 o
   9   7   5        262.57        262.89        27.97 o
  11   7   5       1215.80       1168.26        54.05 o
 -12   8   5        154.09        233.63        33.92 o
 -10   8   5        270.34        394.01        35.95 o
  -8   8   5         77.33        145.38        22.42 o
  -6   8   5        365.14        312.36        25.00 o
  -4   8   5        118.59        132.96        23.11 o
  -2   8   5        349.34        335.22        26.12 o
   0   8   5       1707.02       1703.72        59.15 o
   2   8   5        165.45        214.14        14.29 o
   4   8   5         61.54         65.97        13.90 o
   6   8   5        674.52        711.53        38.04 o
   8   8   5        320.14        335.55        53.93 o
  10   8   5          5.45          5.13        19.26 o
 -11   9   5         59.75         12.82        21.43 o
  -9   9   5        152.33        154.08        26.98 o
  -7   9   5        192.60        197.47        25.30 o
  -5   9   5        339.81        342.25        26.82 o
  -3   9   5        151.03        139.48        14.95 o
  -1   9   5         34.27         37.15        11.15 o
   1   9   5          8.59         33.93        13.98 o
   3   9   5         10.87         31.48        54.58 o
   5   9   5        153.00        151.82        21.78 o
   7   9   5         37.88         29.82        16.39 o
   9   9   5          0.73         19.97        22.68 o
  -8  10   5          3.88          2.98        16.54 o
  -6  10   5         74.69         38.56        16.17 o
  -4  10   5        426.32        374.35        26.79 o
  -2  10   5        439.97        486.45        51.58 o
   0  10   5       2526.67       2527.29        84.09 o
   2  10   5        306.49        315.73        20.94 o
   4  10   5        437.65        407.66        27.15 o
   6  10   5        838.98        893.66        42.23 o
   8  10   5        434.75        506.64        37.56 o
  -7  11   5       1719.51       1697.62        65.86 o
  -5  11   5        837.78        861.10        56.23 o
  -3  11   5        112.39         97.46        34.31 o
  -1  11   5         88.04         36.22        28.31 o
   1  11   5       1349.34       1349.98       110.56 o
   3  11   5       1659.94       1703.82        67.19 o
   5  11   5        638.53        552.89        33.22 o
   7  11   5          0.19         -6.82        21.38 o
  -4  12   5        641.62        587.04        44.86 o
  -2  12   5       2411.39       2479.92       154.40 o
   0  12   5       1113.76       1202.79       108.65 o
   2  12   5        137.90        116.28        55.28 o
   4  12   5        264.97        261.43        32.22 o
 -16   0   6         36.70         26.69        45.75 o
 -14   0   6        774.54        740.11        60.25 o
 -12   0   6       7802.40       7984.96       183.98 o
 -10   0   6       9716.81       9944.40       290.69 o
  -8   0   6       7929.51       7997.22       139.02 o
  -6   0   6      23255.40      25213.14       370.73 o
  -4   0   6     163508.64     160204.75      2024.09 o
  -2   0   6     167881.31     160434.36      2017.71 o
   0   0   6      16472.40      16405.68       189.67 o
   2   0   6       4256.91       4825.06        79.94 o
   4   0   6       1196.72        865.95        30.30 o
   6   0   6      41215.18      39968.24       675.28 o
   8   0   6      35276.71      35443.36       610.58 o
  10   0   6       2816.26       2774.65       105.79 o
  12   0   6        120.09         80.06        25.50 o
  14   0   6       1780.84       2022.44       123.90 o
 -15   1   6       1948.68       2082.36        75.53 o
 -13   1   6       1221.62       1258.05        47.17 o
 -11   1   6        116.03         88.40        18.33 o
  -9   1   6      11424.01      11486.25       154.86 o
  -7   1   6      30046.04      29555.21       306.31 o
  -5   1   6      62301.76      61040.48       611.76 o
  -3   1   6      42211.18      42458.65       376.29 o
  -1   1   6      50911.78      52575.11       398.82 o
   1   1   6      69336.81      66879.11       635.94 o
   3   1   6      49569.75      48832.51       523.75 o
   5   1   6      13810.84      13284.85       154.70 o
   7   1   6        183.22        142.46        13.42 o
   9   1   6       7730.93       7431.74       113.16 o
  11   1   6       5976.12       5752.84       103.45 o
  13   1   6       2657.49       2825.57        81.04 o
 -14   2   6        980.56       1062.89        54.63 o
 -12   2   6       5955.62       6071.18       124.35 o
 -10   2   6       8219.28       8763.76       120.12 o
  -8   2   6       2006.05       2127.25        38.96 o
  -6   2   6        362.90        386.59        14.99 o
  -4   2   6      18133.00      18404.44       169.03 o
  -2   2   6       4149.57       4110.96        34.47 o
   0   2   6      50054.99      49693.97       409.67 o
   2   2   6       5303.28       5164.84        52.95 o
   4   2   6      25705.65      26524.58       291.91 o
   6   2   6      25759.24      24431.73       274.31 o
   8   2   6       8923.72       8703.33       127.66 o
  10   2   6       3594.36       3523.88        69.07 o
  12   2   6          0.11          2.32        17.22 o
  14   2   6        538.02        555.64        53.86 o
 -15   3   6        287.80        399.36        49.87 o
 -13   3   6        595.92        609.53        53.23 o
 -11   3   6          3.46        -20.26        13.51 o
  -9   3   6       2797.48       2927.90        54.20 o
  -7   3   6       6695.48       7217.05        95.28 o
  -5   3   6       5710.89       5764.19        61.66 o
  -3   3   6          3.18         42.10         7.49 o
  -1   3   6       4879.78       5009.61        49.40 o
   1   3   6      36418.01      37413.14       429.74 o
   3   3   6       7382.81       7220.64        72.81 o
   5   3   6       8344.86       8817.85       108.16 o
   7   3   6        301.29        310.74        16.11 o
   9   3   6        193.36        212.25        23.52 o
  11   3   6       1344.92       1625.89        57.21 o
  13   3   6       1000.63       1166.32        67.35 o
 -14   4   6         79.75         43.77        33.62 o
 -12   4   6         14.40        120.23        35.70 o
 -10   4   6        119.64        288.09        28.23 o
  -8   4   6        424.82        386.90        20.66 o
  -6   4   6        961.39        883.76        27.31 o
  -4   4   6        243.54        388.03        26.10 o
  -2   4   6      15388.68      16581.97       128.27 o
   0   4   6        890.22        808.36        11.81 o
   2   4   6        624.08        567.59        11.89 o
   4   4   6        119.87        113.60        12.64 o
   6   4   6         80.61        106.60        13.21 o
   8   4   6         97.50        145.94        27.64 o
  10   4   6        188.02        172.85        30.30 o
  12   4   6         49.04         19.93        23.56 o
  14   4   6          8.61         77.22        31.65 o
 -13   5   6         54.89         55.12        25.63 o
 -11   5   6          0.28        -30.13        20.09 o
  -9   5   6       2011.21       1864.55        58.74 o
  -5   5   6        448.87        366.14        51.18 o
  -3   5   6       2124.24       2159.92        29.65 o
  -1   5   6       1414.26       1447.79        23.60 o
   1   5   6       3351.84       3475.75        43.38 o
   3   5   6         39.93         77.08        10.97 o
   5   5   6        364.66        414.68        16.58 o
   7   5   6         22.30         25.64        13.72 o
   9   5   6         12.03         63.67        20.49 o
  11   5   6         45.01         87.98        25.83 o
  13   5   6        175.45        205.93        34.84 o
 -14   6   6        359.81        398.01        45.29 o
 -12   6   6       1070.09       1128.46        54.73 o
 -10   6   6       1008.58       1040.59        48.01 o
  -8   6   6        556.68        541.17        33.51 o
  -6   6   6        299.03        240.29        16.82 o
  -4   6   6       5666.54       5556.71        97.12 o
  -2   6   6      13083.93      13555.82       150.04 o
   0   6   6       5634.77       5866.48        57.78 o
   2   6   6        695.67        799.44        16.43 o
   4   6   6       1749.94       1711.85        34.30 o
   6   6   6       7061.93       7039.96       100.48 o
   8   6   6       3019.36       2973.54        77.47 o
  10   6   6         36.51         52.33        21.28 o
  12   6   6         51.43         18.51        21.66 o
 -13   7   6        533.98        560.38        45.94 o
 -11   7   6          9.02        -20.44        18.50 o
  -9   7   6       1254.15       1147.89        47.81 o
  -7   7   6       9698.30       9396.66       164.16 o
  -5   7   6      12399.73      12653.87       179.97 o
  -3   7   6       1237.87       1220.89        30.55 o
  -1   7   6      11442.37      11560.98       149.68 o
   1   7   6      16130.34      16491.25       198.29 o
   3   7   6       9941.18       9674.70       124.16 o
   5   7   6       5032.95       4930.40        84.66 o
   7   7   6         16.95         -4.33        23.04 o
   9   7   6       1760.28       1752.21        58.94 o
  11   7   6       1473.14       1452.97        60.53 o
 -12   8   6       1656.17       1679.34        66.79 o
 -10   8   6       2968.41       2926.89        82.17 o
  -8   8   6       2042.06       1983.43        72.10 o
  -6   8   6        135.04         85.10        17.07 o
  -4   8   6       9024.96       8927.68       186.03 o
  -2   8   6      13092.90      13048.76       178.18 o
   0   8   6       6297.59       6331.83       102.21 o
   2   8   6       1158.99       1154.58        40.99 o
   4   8   6       4966.13       5143.22        97.36 o
   6   8   6       5114.96       5045.04       103.29 o
   8   8   6       3218.13       3092.65        80.08 o
  10   8   6        567.79        569.48        39.65 o
 -11   9   6         21.13          1.86        21.54 o
  -9   9   6       1971.26       1917.65        63.07 o
  -7   9   6       3722.34       3750.08        85.46 o
  -5   9   6       4292.54       4266.47        87.62 o
  -3   9   6       1522.31       1535.49        40.94 o
  -1   9   6        846.55        872.63        24.17 o
   1   9   6      11469.51      11564.53       182.37 o
   3   9   6       7689.18       7755.33       134.56 o
   5   9   6       4009.53       4044.84        86.47 o
   7   9   6          0.06        -13.87        14.09 o
   9   9   6        872.64        861.33        43.89 o
  -8  10   6        219.10        261.41        27.74 o
  -6  10   6        365.91        374.56        28.75 o
  -4  10   6       2603.52       2498.65        60.23 o
  -2  10   6       4423.21       4403.85        80.71 o
   0  10   6       3922.67       4024.03        99.87 o
   2  10   6        116.64        150.80        16.65 o
   4  10   6        650.22        666.38        32.85 o
   6  10   6       2548.97       2515.01        86.45 o
   8  10   6       1639.05       1657.11        58.64 o
  -7  11   6       1551.64       1622.37        57.91 o
  -5  11   6       1211.99       1269.06        44.13 o
  -3  11   6         91.09         95.86        33.36 o
  -1  11   6         96.28         73.75        17.10 o
   1  11   6        572.09        609.79        40.74 o
   3  11   6       2357.35       2478.54        82.83 o
   5  11   6        229.43        227.15        24.34 o
  -4  12   6        301.09        281.07        36.29 o
  -2  12   6        704.42        850.15        97.21 o
   0  12   6        400.36        373.61        72.43 o
   2  12   6          4.30        -40.03        38.12 o
 -15   1   7        197.10        345.64        38.14 o
 -13   1   7        402.18        471.08        33.53 o
 -11   1   7         35.36        -22.29        14.86 o
  -9   1   7       1740.45       1823.92        42.78 o
  -7   1   7       5500.23       5603.02        79.26 o
  -5   1   7        415.58        426.38        18.62 o
  -3   1   7      17881.00      18944.37       173.15 o
  -1   1   7      46133.20      47374.84       375.34 o
   1   1   7      21599.84      22019.88       188.43 o
   3   1   7       5705.42       5655.04        66.45 o
   5   1   7       4932.21       5025.80        68.62 o
   7   1   7         24.19         68.78        18.75 o
   9   1   7        187.59        240.70        21.43 o
  11   1   7       1145.87       1199.79        43.34 o
  13   1   7        319.33        379.42        37.77 o
 -14   2   7       1280.20       1366.04        60.85 o
 -12   2   7       3700.06       4221.63        99.78 o
 -10   2   7       7471.45       7623.59       108.02 o
  -8   2   7        442.98        463.74        19.02 o
  -6   2   7       6545.44       6455.41        79.40 o
  -4   2   7      22746.28      22785.10       197.44 o
  -2   2   7       7564.05       6927.08        54.44 o
   0   2   7       8031.50       7897.56        69.63 o
   2   2   7         76.74         76.30         8.46 o
   4   2   7       3186.38       3020.49        45.69 o
   6   2   7       7958.74       7765.99       116.30 o
   8   2   7       9551.13       9284.80       132.43 o
  10   2   7         85.97        115.44        17.82 o
  12   2   7        421.88        432.51        35.57 o
  14   2   7        396.63        433.91        49.87 o
 -15   3   7        833.03        915.44        65.36 o
 -13   3   7        274.96        272.00        40.37 o
 -11   3   7       1018.85        948.82        37.62 o
  -9   3   7       7186.72       6910.13        97.36 o
  -7   3   7      32245.56      32263.81       333.43 o
  -5   3   7      20147.54      20106.08       185.74 o
  -3   3   7        983.31        922.72        13.99 o
  -1   3   7       8832.59       8991.63        78.80 o
   1   3   7      60635.36      61749.67       558.48 o
   3   3   7      41935.24      44100.55       392.20 o
   5   3   7       1859.35       1936.87        35.18 o
   7   3   7        333.19        318.20        18.99 o
   9   3   7       2745.97       2568.51        64.19 o
  11   3   7       5801.72       5796.58       118.47 o
  13   3   7       2563.31       2722.29        99.01 o
 -14   4   7       1303.21       1233.32        72.78 o
 -12   4   7       5760.33       5705.10       148.93 o
 -10   4   7       8091.30       7914.65       141.58 o
  -8   4   7        414.70        373.61        20.40 o
  -6   4   7       7854.51       7874.34        87.30 o
  -4   4   7      20259.67      20535.01       203.35 o
  -2   4   7      58158.44      58767.44       490.45 o
   0   4   7      28393.16      29713.33       234.65 o
   2   4   7        449.55        490.74        14.27 o
   4   4   7      10734.27      10638.07       110.65 o
   6   4   7      15390.08      15318.67       168.25 o
   8   4   7      14889.70      14658.39       225.96 o
  10   4   7       2585.80       2643.70        85.58 o
  12   4   7        138.67         97.17        28.77 o
 -13   5   7        537.65        471.06        42.30 o
 -11   5   7         40.91         14.80        19.26 o
  -9   5   7       8517.03       8290.16       152.64 o
  -7   5   7      15592.10      15414.96       213.28 o
  -5   5   7      20990.99      20971.25       224.55 o
  -3   5   7       2014.50       2157.04        33.50 o
  -1   5   7       6572.74       6618.00        85.45 o
   1   5   7      33678.98      34135.97       304.36 o
   3   5   7      42973.13      43878.71       421.47 o
   5   5   7       4316.72       4606.12        63.11 o
   7   5   7        848.62        764.71        35.13 o
   9   5   7       3965.01       3700.23        88.93 o
  11   5   7       3971.87       3752.16        97.63 o
  13   5   7       1095.97       1208.10        60.26 o
 -14   6   7        721.36        795.15        52.42 o
 -12   6   7       1951.54       2030.32        71.46 o
 -10   6   7       2215.35       2290.38        68.72 o
  -8   6   7       2970.67       3021.76        75.37 o
  -6   6   7       2661.24       2588.52        62.10 o
  -4   6   7      22937.09      23415.90       276.33 o
  -2   6   7      28641.39      28690.17       313.91 o
   0   6   7       6797.35       7119.50        67.89 o
   2   6   7        428.63        431.34        16.03 o
   4   6   7       2836.62       2619.42        46.11 o
   6   6   7      14132.98      13699.93       194.59 o
   8   6   7       6406.99       6133.14       123.55 o
  10   6   7        876.99        749.38        42.28 o
  12   6   7         81.12         46.57        23.06 o
 -13   7   7        296.92        392.01        39.80 o
 -11   7   7         14.62        -23.24        19.03 o
  -9   7   7       1806.29       1814.54        59.16 o
  -7   7   7       5911.87       5915.46       115.69 o
  -5   7   7       4654.83       4735.96        82.53 o
  -3   7   7        104.39        107.02         9.01 o
  -1   7   7        970.54        897.92        25.77 o
   1   7   7       3691.38       3836.97        80.84 o
   3   7   7       4723.97       4655.52        69.72 o
   5   7   7       1926.22       1890.38        46.21 o
   7   7   7         48.88         34.55        32.29 o
   9   7   7       1381.33       1344.64        52.83 o
  11   7   7        848.06        907.01        52.94 o
 -12   8   7        257.53        365.73        38.66 o
 -10   8   7        246.14        326.09        33.16 o
  -8   8   7          1.70          8.29        15.61 o
  -6   8   7        124.93         96.39        31.26 o
  -4   8   7        131.60        133.33        17.24 o
  -2   8   7       2470.96       2349.72        43.62 o
   0   8   7       1417.00       1433.03        42.10 o
   2   8   7        311.41        316.01        30.42 o
   4   8   7        792.94        808.81        35.05 o
   6   8   7        714.28        777.90        46.23 o
   8   8   7        168.20        181.69        27.30 o
  10   8   7        131.56         91.08        23.16 o
 -11   9   7          0.12        -14.94        20.65 o
  -9   9   7         26.98         29.95        21.79 o
  -7   9   7        149.25        220.43        26.00 o
  -5   9   7        140.87        187.28        21.38 o
  -3   9   7        173.95        159.48        23.75 o
  -1   9   7         46.19         43.20        11.50 o
   1   9   7          8.80         42.01        40.90 o
   3   9   7         39.61         34.31        66.72 o
   5   9   7        232.88        277.78        25.61 o
   7   9   7         38.39         26.86        16.54 o
   9   9   7         14.68         25.22        20.27 o
  -8  10   7          3.78          7.09        16.66 o
  -6  10   7        252.41        225.51        33.38 o
  -4  10   7        144.19        138.50        21.41 o
  -2  10   7       2185.36       2081.31        48.30 o
   0  10   7        851.45        859.03        52.42 o
   2  10   7        191.56        172.06        18.15 o
   4  10   7        372.96        434.80        30.40 o
   6  10   7        547.71        541.11        36.90 o
   8  10   7        272.24        274.25        31.70 o
  -7  11   7        899.12       1003.38        46.84 o
  -5  11   7        581.37        643.03        34.20 o
  -3  11   7         28.33         17.71        12.45 o
  -1  11   7        250.46        251.14        21.45 o
   1  11   7       1372.60       1438.85        58.53 o
   3  11   7       2078.91       2052.78        56.85 o
   5  11   7         92.65        121.50        20.70 o
  -4  12   7       1599.35       1417.10        65.81 o
  -2  12   7       1644.01       1578.31       125.81 o
   0  12   7        683.48        667.16        89.59 o
   2  12   7          0.37         -8.67        17.21 o
 -16   0   8         65.13         32.40        47.65 o
 -14   0   8       2680.57       2878.42       103.76 o
 -12   0   8      10214.31      10147.05       219.70 o
 -10   0   8      12223.46      13133.94       259.46 o
  -8   0   8         11.50         48.97        14.22 o
  -6   0   8      23304.38      23085.09       302.83 o
  -4   0   8      71254.02      68078.95       856.55 o
  -2   0   8       7569.16       7159.43       104.55 o
   0   0   8       1305.64       1514.07        26.44 o
   2   0   8       1202.07       1489.77        85.61 o
   4   0   8      21897.41      21535.37       317.19 o
   6   0   8      53730.32      53641.64      1350.52 o
   8   0   8      13228.87      13058.94       250.69 o
  10   0   8       5216.31       5064.28       125.33 o
  12   0   8         43.83         33.57        24.15 o
  14   0   8       1291.45       1326.69       106.75 o
 -15   1   8       1253.86       1460.27        64.54 o
 -13   1   8        257.67        278.95        28.52 o
 -11   1   8       1560.49       1610.64        47.41 o
  -9   1   8      10611.00      10812.33       139.89 o
  -7   1   8      33518.89      32889.94       339.86 o
  -5   1   8      34767.27      35490.73       319.26 o
  -3   1   8       1321.12       1429.73        20.23 o
  -1   1   8      18821.11      18473.71       164.05 o
   1   1   8      36859.74      36323.86       306.96 o
   3   1   8      20497.68      19499.36       203.02 o
   5   1   8       8582.79       8839.76       109.88 o
   7   1   8        614.98        470.63        21.86 o
   9   1   8       9241.74       8803.07       130.55 o
  11   1   8       5041.39       5077.38        92.65 o
  13   1   8       1764.51       1992.47        86.84 o
 -14   2   8        883.68       1026.98        55.75 o
 -12   2   8       3841.06       4121.16        98.31 o
 -10   2   8       3120.20       3374.41        62.33 o
  -8   2   8         23.18         17.12         8.73 o
  -6   2   8       5528.65       5540.62        66.22 o
  -4   2   8      16067.60      15730.87       140.26 o
  -2   2   8      98737.27      99173.28       782.93 o
   0   2   8      31484.30      31943.69       250.27 o
   2   2   8        114.23        142.88         8.56 o
   4   2   8      10793.75      11075.81       131.89 o
   6   2   8      12072.52      11658.97       142.15 o
   8   2   8       7043.11       7003.16       107.18 o
  10   2   8        382.49        457.37        28.06 o
  12   2   8        303.22        281.81        31.17 o
  14   2   8       1502.30       1754.41        83.53 o
 -15   3   8        450.04        557.28        57.91 o
 -13   3   8        156.93        125.95        33.00 o
 -11   3   8        412.50        404.67        34.08 o
  -9   3   8       1761.63       1906.23        43.91 o
  -7   3   8       4028.74       4328.46        82.75 o
  -5   3   8       1469.64       1526.29        24.77 o
  -3   3   8       2037.95       1940.89        23.38 o
  -1   3   8      12065.42      12880.96       110.42 o
   1   3   8      26627.35      25750.17       236.12 o
   3   3   8      27096.65      27790.40       252.34 o
   5   3   8       1720.03       1709.37        32.82 o
   7   3   8         92.50         68.67        11.59 o
   9   3   8       1203.26       1251.54        45.79 o
  11   3   8       1799.96       1897.13        76.79 o
  13   3   8        426.41        461.91        49.82 o
 -14   4   8         17.14         92.23        34.97 o
 -12   4   8         73.69        250.75        39.09 o
 -10   4   8        544.64        797.10        62.08 o
  -8   4   8       1087.23       1058.45        30.17 o
  -6   4   8        446.80        430.68        14.86 o
  -4   4   8       4703.21       4987.23        52.49 o
  -2   4   8       1111.16       1277.16        22.66 o
   0   4   8       1661.81       1610.14        31.91 o
   2   4   8        168.03        176.51        11.57 o
   4   4   8        921.69       1071.79        22.44 o
   6   4   8        921.76        881.21        43.60 o
   8   4   8        235.97        297.63        27.09 o
  10   4   8          6.42         26.69        21.57 o
  12   4   8         57.67         57.92        26.05 o
 -13   5   8         47.61         50.70        24.80 o
 -11   5   8        203.48        142.49        26.57 o
  -9   5   8          1.12         81.77        24.31 o
  -7   5   8        379.33        396.86        28.84 o
  -5   5   8       1145.94       1217.98        31.68 o
  -3   5   8          2.51          8.01         4.51 o
  -1   5   8        497.66        425.52        12.79 o
   1   5   8        528.88        577.14        15.69 o
   3   5   8       1112.58       1325.34        34.27 o
   5   5   8         19.44         43.31         9.96 o
   7   5   8         11.19         16.92        14.63 o
   9   5   8        147.01        175.69        26.26 o
  11   5   8         95.98        146.06        28.52 o
  13   5   8         79.50        104.00        28.70 o
 -14   6   8        217.58        248.02        36.28 o
 -12   6   8        947.15        978.19        52.15 o
 -10   6   8        861.56        908.54        44.90 o
  -8   6   8          2.38         -6.01        13.79 o
  -6   6   8        313.56        315.59        25.24 o
  -4   6   8       4776.11       5053.24        73.89 o
  -2   6   8       4933.69       4907.11        62.59 o
   0   6   8       1527.79       1607.33        23.95 o
   2   6   8         95.40        113.10        10.25 o
   4   6   8       3859.88       3963.16        58.27 o
   6   6   8       5346.81       5494.48       110.38 o
   8   6   8        649.21        816.56        43.52 o
  10   6   8        154.08         98.37        23.56 o
  12   6   8         20.81         14.59        21.88 o
 -13   7   8         10.37         11.30        23.00 o
 -11   7   8        468.34        351.58        35.48 o
  -9   7   8       1982.28       1895.87        61.20 o
  -7   7   8       5558.50       5717.76       113.04 o
  -5   7   8       3602.67       3687.12        76.74 o
  -3   7   8        392.03        400.76        15.43 o
  -1   7   8       6334.83       6284.49        82.85 o
   1   7   8      10041.14      10244.26       157.78 o
   3   7   8       8205.19       8639.32       115.55 o
   5   7   8       3962.74       4024.74        85.64 o
   7   7   8        335.82        320.31        28.10 o
   9   7   8       2347.08       2187.28        68.04 o
  11   7   8       1232.10       1300.09        58.94 o
 -12   8   8       1997.67       2079.94        73.51 o
 -10   8   8       2679.93       2647.41        76.62 o
  -8   8   8         28.03          6.84        15.25 o
  -6   8   8       2411.00       2296.83        60.81 o
  -4   8   8       9649.99       9587.23       157.65 o
  -2   8   8       8042.52       8071.39       115.18 o
   0   8   8       3872.16       3813.02        79.97 o
   2   8   8         12.04          9.43         9.93 o
   4   8   8       1675.75       1554.62        47.96 o
   6   8   8       5780.63       5569.35       112.57 o
   8   8   8       3289.52       3174.67        82.62 o
  10   8   8        251.78        246.61        30.19 o
 -11   9   8        408.95        333.67        36.60 o
  -9   9   8       1774.77       1689.94        68.94 o
  -7   9   8       4560.23       4513.58        98.44 o
  -5   9   8       3385.59       3385.15        75.92 o
  -3   9   8        235.38        235.61        17.61 o
  -1   9   8       4435.83       4226.88        67.16 o
   1   9   8      10106.44       9968.25       145.51 o
   3   9   8       9533.07       9448.62       160.94 o
   5   9   8        802.46        814.72        37.74 o
   7   9   8        225.44        257.37        49.88 o
   9   9   8       1272.91       1331.57        54.79 o
  -8  10   8         72.34         86.50        21.28 o
  -6  10   8       1019.97        909.64        58.50 o
  -4  10   8       3210.38       3169.06        95.04 o
  -2  10   8       5207.22       5069.32       102.62 o
   0  10   8       2009.47       1855.15        62.53 o
   2  10   8         18.66          4.96        12.63 o
   4  10   8       2741.59       2722.56        68.67 o
   6  10   8       2056.90       2027.80        65.51 o
   8  10   8       1446.30       1479.08        57.07 o
  -7  11   8       1509.30       1620.61        59.22 o
  -5  11   8        881.30        905.12        38.97 o
  -3  11   8          0.57         -7.02        11.87 o
  -1  11   8        352.21        319.77        22.72 o
   1  11   8       1573.47       1712.35        65.47 o
   3  11   8        584.22        644.88        35.60 o
   5  11   8        453.32        447.51        31.76 o
   0  12   8        242.70        274.49        66.72 o
   2  12   8          7.29         -8.42        21.92 o
 -15   1   9        158.59        205.73        33.37 o
 -13   1   9          1.45        -24.64        16.43 o
 -11   1   9        301.32        278.26        25.65 o
  -9   1   9       2409.63       2520.53        51.40 o
  -7   1   9       4210.13       4554.74        65.07 o
  -5   1   9         17.98         72.59         8.98 o
  -3   1   9       1176.93       1290.68        19.30 o
  -1   1   9        428.27        428.19         9.91 o
   1   1   9         29.95         28.96         5.85 o
   3   1   9       9398.38       9927.47       110.58 o
   5   1   9       1773.33       1794.28        31.93 o
   7   1   9         14.36         27.94        10.88 o
   9   1   9       3765.08       3653.82        70.96 o
  11   1   9        914.77       1008.31        41.18 o
  13   1   9        159.11        219.14        31.50 o
 -14   2   9        600.88        655.12        47.30 o
 -12   2   9       2649.77       2932.21        81.42 o
 -10   2   9       2201.10       2244.11        49.59 o
  -8   2   9        848.66        941.35        28.28 o
  -6   2   9       5884.20       5927.95        70.53 o
  -4   2   9      28314.16      29008.78       249.66 o
  -2   2   9      18772.65      18375.73       154.46 o
   0   2   9       9116.84       8769.03        78.26 o
   2   2   9         14.84         10.19         4.59 o
   4   2   9       3432.24       3006.21        43.65 o
   6   2   9       6412.11       6123.38        92.89 o
   8   2   9       2663.06       2696.13        64.61 o
  10   2   9        228.23        243.15        26.37 o
  12   2   9        263.69        310.90        32.64 o
 -15   3   9        752.92        832.63        64.66 o
 -13   3   9        113.64         66.72        29.65 o
 -11   3   9        392.15        404.21        34.33 o
  -9   3   9      14371.77      14605.56       179.94 o
  -7   3   9       8447.39       8629.16        97.73 o
  -5   3   9       2705.45       2619.63        39.90 o
  -3   3   9       3465.95       3633.12        38.63 o
  -1   3   9      30192.80      31860.15       250.81 o
   1   3   9      87915.30      88865.12       807.56 o
   3   3   9      25258.97      25599.59       222.73 o
   5   3   9       2394.77       2558.02        43.69 o
   7   3   9        590.93        516.93        23.52 o
   9   3   9       4287.60       4077.55        88.03 o
  11   3   9       4740.53       4958.45       133.42 o
  13   3   9        889.08        953.28        63.18 o
 -14   4   9       1970.19       2000.73        88.22 o
 -12   4   9       6154.14       6176.18       157.02 o
 -10   4   9       3727.93       3621.63        88.08 o
  -8   4   9         81.98         98.68        14.71 o
  -6   4   9       6193.72       6091.34        67.73 o
  -4   4   9      35559.64      35060.48       326.07 o
  -2   4   9      25793.83      26095.65       245.62 o
   0   4   9       8130.46       8276.56        86.09 o
   2   4   9       1927.12       1803.30        30.26 o
   4   4   9      16228.19      16334.33       179.45 o
   6   4   9      19840.18      19829.54       261.99 o
   8   4   9      11299.17      10972.16       221.05 o
  10   4   9        983.08        956.02        52.51 o
  12   4   9       1013.46        924.06        57.27 o
 -13   5   9          8.47        -16.83        21.26 o
 -11   5   9       1335.06       1160.03        51.43 o
  -9   5   9       5056.34       4856.32       104.42 o
  -7   5   9      17143.25      16806.82       231.69 o
  -5   5   9      12074.25      12008.98       126.14 o
  -3   5   9       1229.84       1166.33        18.92 o
  -1   5   9       7728.34       7784.71        69.59 o
   1   5   9      38576.33      39445.93       351.56 o
   3   5   9      15308.56      14735.36       168.64 o
   5   5   9       1641.87       1756.69        43.57 o
   7   5   9       1785.24       1639.84        45.56 o
   9   5   9       6404.48       6000.07       125.58 o
  11   5   9       3260.38       3230.93        90.71 o
 -12   6   9       1445.29       1481.04        61.37 o
 -10   6   9       1878.43       1906.05        62.32 o
  -8   6   9        241.66        191.41        23.89 o
  -6   6   9       5880.01       5790.13       109.30 o
  -4   6   9      12030.17      12016.02       152.09 o
  -2   6   9      12382.91      12203.40       134.83 o
   0   6   9       2945.86       3016.33        41.31 o
   2   6   9        677.16        666.35        18.86 o
   4   6   9      10632.06      10643.66       140.15 o
   6   6   9      13985.40      14076.43       231.00 o
   8   6   9       5000.38       4835.42       106.56 o
  10   6   9         46.63         52.31        21.28 o
  12   6   9        239.33        249.29        44.38 o
 -13   7   9         50.37         32.96        24.47 o
 -11   7   9        419.76        415.43        37.90 o
  -9   7   9       2595.58       2602.58        72.37 o
  -7   7   9       3442.54       3461.58        89.41 o
  -5   7   9       1332.99       1343.62        61.95 o
  -3   7   9        121.25        127.77        10.94 o
  -1   7   9       2666.83       2597.62        41.19 o
   1   7   9       5082.40       5034.51        75.10 o
   3   7   9       4018.31       4063.16        66.05 o
   5   7   9       1363.00       1402.23        47.16 o
   7   7   9        293.64        244.41        25.83 o
   9   7   9        884.80        955.31        47.28 o
  11   7   9       1102.34       1099.19        54.74 o
 -12   8   9        303.56        458.86        41.55 o
 -10   8   9        164.42        266.55        38.12 o
  -8   8   9         75.92         43.83        18.50 o
  -6   8   9         22.98          0.31        18.80 o
  -4   8   9       1510.85       1497.81        78.28 o
  -2   8   9       2466.73       2525.66        44.46 o
   0   8   9        421.61        404.41        36.01 o
   2   8   9       1054.61       1030.11        32.02 o
   4   8   9        677.79        660.78        30.19 o
   6   8   9        407.32        394.16        32.52 o
   8   8   9         71.46         75.35        23.00 o
  10   8   9          7.17        -12.25        18.50 o
  -9   9   9         19.34         38.53        24.62 o
  -7   9   9          1.78         87.96        28.69 o
  -5   9   9         86.25        133.07        19.65 o
  -3   9   9        436.28        370.80        21.55 o
  -1   9   9        173.58        171.70        31.03 o
   1   9   9        138.93        218.64        41.65 o
   3   9   9         49.59         82.07        19.89 o
   5   9   9         15.16         12.77        15.50 o
   7   9   9          3.88          2.01        15.92 o
   9   9   9          9.38         31.51        21.86 o
  -8  10   9         11.88         10.26        17.33 o
  -6  10   9         73.05         52.75        19.11 o
  -4  10   9        985.09        880.28        39.96 o
  -2  10   9        544.99        612.55        57.23 o
   0  10   9         98.32        113.61        21.79 o
   2  10   9         44.80         42.43        15.17 o
   4  10   9       1016.01        997.91        43.52 o
   6  10   9        483.79        539.85        38.70 o
  -7  11   9        667.75        732.50        42.00 o
  -5  11   9        226.38        251.32        25.54 o
  -3  11   9          4.64         -0.84        15.53 o
  -1  11   9        755.26        730.96        33.06 o
   1  11   9       2600.50       2699.14        86.88 o
   3  11   9        399.06        425.90        30.99 o
   5  11   9        104.16        103.99        20.93 o
 -14   0  10       1990.65       2050.98        86.93 o
 -12   0  10       5407.40       5655.59       167.74 o
 -10   0  10       6352.59       6778.91       155.00 o
  -8   0  10         37.51         30.33        26.10 o
  -6   0  10      31334.81      30514.11       396.00 o
  -4   0  10      50305.29      50359.27       632.34 o
  -2   0  10      42267.93      40236.93       459.53 o
   0   0  10      11873.48      11843.75       165.58 o
   2   0  10       4915.51       5170.38        79.42 o
   4   0  10      33405.71      33052.05       479.46 o
   6   0  10      29296.80      29017.13       504.76 o
   8   0  10      20559.90      20731.36       378.03 o
  10   0  10         46.58        135.43        50.51 o
  12   0  10       1170.22       1102.67        60.47 o
 -15   1  10        646.70        742.93        52.06 o
 -13   1  10         14.49        -16.01        17.38 o
 -11   1  10       2544.28       2679.29        62.66 o
  -9   1  10       9574.64       9829.57       130.67 o
  -7   1  10      25347.80      25298.66       250.43 o
  -5   1  10      19039.42      18892.46       178.30 o
  -3   1  10         15.94         14.48         4.04 o
  -1   1  10      29262.43      29317.29       258.20 o
   1   1  10      47319.83      46277.51       372.52 o
   3   1  10      54859.62      54700.30       549.00 o
   5   1  10       2153.81       2343.77        38.68 o
   7   1  10      10057.81       9266.43       180.21 o
   9   1  10       5490.45       5458.90        93.59 o
  11   1  10       3530.51       3688.38        82.54 o
  13   1  10       1069.72       1333.11        59.05 o
 -14   2  10       1556.61       1597.22        74.55 o
 -12   2  10       3557.61       3697.71        92.07 o
 -10   2  10       2321.61       2577.27        59.80 o
  -8   2  10         34.51         28.65        10.72 o
  -6   2  10       4943.86       4636.22        56.32 o
  -4   2  10      41045.20      41662.53       353.56 o
  -2   2  10      26585.36      25833.28       250.97 o
   0   2  10       2402.37       2393.39        26.56 o
   2   2  10       8756.88       9155.02        86.95 o
   4   2  10      15458.10      15937.56       172.25 o
   6   2  10      12239.79      12011.05       162.00 o
   8   2  10       3482.32       3424.36        65.73 o
  10   2  10        386.34        410.48        32.56 o
  12   2  10        673.63        639.15        43.99 o
 -15   3  10        264.43        356.33        47.72 o
 -13   3  10         10.21        -22.93        24.15 o
 -11   3  10        763.32        744.22        42.49 o
  -9   3  10       4240.13       4622.50        87.50 o
  -7   3  10       1966.38       2153.24        36.46 o
  -5   3  10       1652.17       1665.77        27.51 o
  -3   3  10       1753.81       2074.61        27.06 o
  -1   3  10       4826.96       4948.44        46.83 o
   1   3  10      11606.66      11034.32       109.48 o
   3   3  10       3880.05       3719.72        43.21 o
   5   3  10        644.44        703.22        24.23 o
   7   3  10        128.74        105.34        13.99 o
   9   3  10       3201.09       3148.94        93.89 o
  11   3  10       2137.84       2232.79        85.58 o
  13   3  10        271.12        332.96        45.14 o
 -14   4  10         78.28        156.27        38.40 o
 -12   4  10        114.19        315.68        40.37 o
 -10   4  10          3.47         55.96        19.89 o
  -8   4  10        105.78        130.57        15.34 o
  -6   4  10        423.86        495.36        18.73 o
  -4   4  10        696.41        692.61        20.32 o
  -2   4  10       3728.76       3816.43        43.23 o
   0   4  10       3584.33       3569.51        39.68 o
   2   4  10         18.79         33.16        10.61 o
   4   4  10         14.51         38.51        12.30 o
   6   4  10        329.12        342.05        24.32 o
   8   4  10          8.32         53.47        21.12 o
  10   4  10        120.49        127.06        27.41 o
  12   4  10         34.48         57.37        28.21 o
 -13   5  10         28.90        -21.13        20.59 o
 -11   5  10        459.55        467.12        38.69 o
  -9   5  10        434.15        473.12        69.73 o
  -7   5  10        537.72        698.25        64.38 o
  -5   5  10       2097.95       1998.48        31.75 o
  -3   5  10        247.60        254.09        11.85 o
  -1   5  10        611.55        580.10        16.00 o
   1   5  10       1216.83       1358.47        38.13 o
   3   5  10          1.46         49.53         8.62 o
   5   5  10         21.60         19.54        10.83 o
   7   5  10        435.41        421.00        27.19 o
   9   5  10         37.97        125.56        25.92 o
  11   5  10        191.72        211.78        34.55 o
 -12   6  10        584.03        661.81        66.41 o
 -10   6  10        432.45        544.73        38.42 o
  -8   6  10        123.25        111.72        21.01 o
  -6   6  10       2382.02       2221.35        58.68 o
  -4   6  10       4741.15       4806.73        72.89 o
  -2   6  10       7376.65       7096.52        85.89 o
   0   6  10       2333.03       2329.02        35.20 o
   2   6  10       1361.00       1394.19        29.29 o
   4   6  10       2775.41       2907.68        54.49 o
   6   6  10       2184.68       2409.86        68.13 o
   8   6  10       1169.49       1133.21        49.34 o
  10   6  10          0.04         -1.12        17.69 o
 -13   7  10          8.88        -18.46        21.66 o
 -11   7  10        326.70        278.78        32.85 o
  -9   7  10       1997.06       1953.34        72.67 o
  -7   7  10       3096.44       3122.12        75.24 o
  -5   7  10       1326.22       1301.68        41.55 o
  -3   7  10       1600.24       1534.91        33.88 o
  -1   7  10       5206.37       5139.89        72.65 o
   1   7  10       6308.58       6459.09        92.31 o
   3   7  10      18690.62      18610.87       229.64 o
   5   7  10       1177.86       1126.66        47.60 o
   7   7  10       1890.88       1811.31        58.74 o
   9   7  10       2421.71       2357.34        73.49 o
  11   7  10       1034.25       1085.27        55.56 o
 -12   8  10       1573.63       1709.81        67.20 o
 -10   8  10        481.97        502.22        38.58 o
  -8   8  10          6.69        -13.54        15.96 o
  -6   8  10       3138.49       3010.06        72.76 o
  -4   8  10       5582.21       5529.19       104.52 o
  -2   8  10       8096.85       7886.75       101.84 o
   0   8  10       2520.14       2438.95        53.48 o
   2   8  10        269.71        280.12        20.42 o
   4   8  10       5074.78       5220.57       104.98 o
   6   8  10       6007.69       5912.46       120.60 o
   8   8  10       1307.59       1398.49        54.43 o
  10   8  10         26.88          1.02        18.68 o
  -9   9  10       2479.65       2553.98        74.59 o
  -7   9  10       3143.63       3312.85        80.76 o
  -5   9  10       2103.96       2110.33        57.64 o
  -3   9  10        348.02        289.89        20.83 o
  -1   9  10       5568.52       5402.04       108.84 o
   1   9  10       9697.46       9700.50       173.93 o
   3   9  10       2801.35       3065.16        72.82 o
   5   9  10         59.91         91.40        19.23 o
   7   9  10        505.25        563.86        42.15 o
  -8  10  10         41.29         16.24        18.26 o
  -6  10  10       1072.25       1070.36        45.12 o
  -4  10  10       3801.68       3728.22       144.73 o
  -2  10  10       3436.45       3406.66        68.03 o
   0  10  10        500.86        512.29        36.53 o
   2  10  10       1203.03       1153.18        42.50 o
   4  10  10       1689.38       1734.09        56.20 o
   6  10  10       1823.12       1818.32        61.14 o
  -5  11  10        146.41        203.25        23.94 o
  -3  11  10          8.14          7.97        13.58 o
  -1  11  10        731.03        680.80        41.40 o
   1  11  10       1267.66       1312.83        61.76 o
   3  11  10        912.67        965.91        41.34 o
 -15   1  11          8.69         15.09        25.66 o
 -13   1  11          2.65        -29.62        19.75 o
 -11   1  11        118.65        124.10        21.40 o
  -9   1  11       3349.35       3963.03       145.85 o
  -7   1  11       2660.48       2839.04        45.14 o
  -5   1  11        639.64        578.81        17.14 o
  -3   1  11        650.90        671.15        14.41 o
  -1   1  11       3711.12       3505.51        42.03 o
   1   1  11      28904.81      29901.32       245.61 o
   3   1  11       3806.53       3785.73        52.20 o
   5   1  11         11.22         18.01         8.15 o
   7   1  11       2860.56       2758.85        66.03 o
   9   1  11       1198.22       1240.47        41.83 o
  11   1  11        441.21        506.11        38.84 o
  13   1  11        197.37        215.42        32.23 o
 -14   2  11        611.44        744.79        50.20 o
 -12   2  11       2403.91       2581.41        76.30 o
 -10   2  11       5053.01       5315.59        99.67 o
  -8   2  11         16.96         -5.01        10.17 o
  -6   2  11      12798.50      13467.78       133.98 o
  -4   2  11      22661.89      21689.54       221.54 o
  -2   2  11      27682.58      27388.76       239.70 o
   0   2  11       1092.89        968.13        15.29 o
   2   2  11       4502.97       4102.03        45.85 o
   4   2  11      12446.67      12079.08       135.61 o
   6   2  11       8814.04       8803.96       126.46 o
   8   2  11        489.86        609.32        35.49 o
  10   2  11         38.06         56.54        19.06 o
  12   2  11        533.67        587.31        53.86 o
 -15   3  11        471.34        582.63        58.53 o
 -13   3  11         10.38        -28.90        24.91 o
 -11   3  11       4281.65       4112.53        95.37 o
  -9   3  11       4332.34       4546.05        74.21 o
  -7   3  11       8419.45       8488.99        96.64 o
  -5   3  11       9591.15       9436.94        92.34 o
  -3   3  11       6156.51       6298.72        63.31 o
  -1   3  11      45583.20      46007.30       359.83 o
   1   3  11      47371.89      47001.68       426.67 o
   3   3  11       7885.14       8103.96        80.74 o
   5   3  11          3.23          6.90         7.89 o
   7   3  11        871.00        910.74        31.43 o
   9   3  11       9455.51       9229.00       162.87 o
  11   3  11       3640.54       3715.22       113.84 o
  13   3  11        220.60        219.23        39.74 o
 -14   4  11       1881.16       1970.53        74.95 o
 -12   4  11       3300.49       3425.31        92.95 o
 -10   4  11       2094.82       2046.09       103.97 o
  -8   4  11       1615.82       1578.51        38.54 o
  -6   4  11      15869.67      15745.88       161.23 o
  -4   4  11      24272.27      23567.30       206.62 o
  -2   4  11      27927.72      27961.30       254.56 o
   0   4  11       1280.45       1250.23        20.33 o
   2   4  11       4804.42       4631.78        54.50 o
   4   4  11      13875.96      14029.89       162.45 o
   6   4  11      15304.20      15262.62       191.90 o
   8   4  11       4979.31       5096.00       110.80 o
  10   4  11          1.72         15.61        24.78 o
  12   4  11       1019.79       1001.13        61.96 o
 -13   5  11         14.47         -6.17        22.53 o
 -11   5  11       1840.62       1764.61        63.49 o
  -9   5  11      10689.19      10696.79       188.26 o
  -7   5  11      12020.75      11873.04       155.35 o
  -5   5  11       2812.72       2754.27        50.15 o
  -3   5  11        145.97        146.37         9.54 o
  -1   5  11      15918.36      16391.84       175.41 o
   1   5  11      26184.95      25824.06       281.51 o
   3   5  11      12724.13      12859.57       179.95 o
   5   5  11        347.93        372.86        23.62 o
   7   5  11       3447.30       3225.93        70.16 o
   9   5  11       5122.08       4892.82       111.72 o
  11   5  11       2634.20       2693.05        84.47 o
 -12   6  11       1678.14       1638.97        64.03 o
 -10   6  11       1086.79       1139.05        48.82 o
  -8   6  11         22.54        -22.96        15.31 o
  -6   6  11       3647.71       3669.92        80.16 o
  -4   6  11      14263.82      14273.05       179.79 o
  -2   6  11       5288.84       5376.46        69.87 o
   0   6  11       1921.83       1981.20        32.60 o
   2   6  11       4223.94       4268.38        61.62 o
   4   6  11      13381.23      13643.49       166.10 o
   6   6  11      10518.20      10488.11       183.63 o
   8   6  11       1771.34       1665.26        58.53 o
  10   6  11         11.86          7.41        19.35 o
 -11   7  11        585.40        598.61        43.31 o
  -9   7  11       1492.04       1563.30        56.92 o
  -7   7  11       2202.36       2178.41        61.11 o
  -5   7  11        716.76        646.66        31.45 o
  -3   7  11        131.24        147.43        18.99 o
  -1   7  11       2690.75       2645.24        62.80 o
   1   7  11       3419.46       3407.71        59.65 o
   3   7  11       3579.88       3585.43        70.70 o
   5   7  11        194.19        208.00        23.56 o
   7   7  11        616.58        597.19        38.04 o
   9   7  11       1325.53       1365.14        57.58 o
 -10   8  11          6.87         14.38        19.89 o
  -8   8  11         24.18         10.45        20.86 o
  -6   8  11        221.25        210.56        53.22 o
  -4   8  11       1268.17       1415.77        42.07 o
  -2   8  11       1595.42       1579.37        38.15 o
   0   8  11          3.47         -2.05        14.34 o
   2   8  11         64.56         37.34        13.24 o
   4   8  11        328.91        418.40        38.24 o
   6   8  11         45.39         76.27        29.66 o
   8   8  11         68.81         81.89        22.90 o
  -9   9  11         11.70         47.05        28.00 o
  -7   9  11          4.08         26.84        19.35 o
  -5   9  11          0.87          9.53        14.47 o
  -3   9  11         55.82         40.83        24.07 o
  -1   9  11          8.61          3.23        23.50 o
   1   9  11          1.87         44.72        20.91 o
   3   9  11         51.84         57.19        18.21 o
   5   9  11          4.23         -1.12        14.32 o
   7   9  11          8.73          1.85        17.77 o
  -8  10  11         31.87          3.26        20.86 o
  -6  10  11        335.57        300.04        29.84 o
  -4  10  11        668.82        727.08        39.09 o
  -2  10  11        748.12        783.66        35.44 o
   0  10  11          6.09          2.17        24.78 o
   2  10  11        822.83        785.63        58.48 o
   4  10  11        347.62        421.33        33.76 o
   6  10  11        282.74        288.39        31.98 o
  -5  11  11        145.16        140.92        21.71 o
  -3  11  11         36.98         11.91        17.19 o
  -1  11  11       1449.68       1416.86        47.50 o
   1  11  11       1093.67       1151.01        58.84 o
   3  11  11        401.60        420.80        32.10 o
 -14   0  12       1756.60       1748.42        82.89 o
 -12   0  12       5192.34       5395.34       142.19 o
 -10   0  12       1332.57       1290.37        59.97 o
  -8   0  12       3229.44       3274.67        90.31 o
  -6   0  12      25733.73      24973.77       331.33 o
  -4   0  12      72092.99      72401.16       903.60 o
  -2   0  12      20122.59      19116.65       262.18 o
   0   0  12        127.31        129.90        10.06 o
   2   0  12      16809.31      17675.39       236.52 o
   4   0  12      46825.18      46685.68       671.20 o
   6   0  12      28570.98      28812.30       506.11 o
   8   0  12        238.22        284.96        32.84 o
  10   0  12         33.82          9.26        21.92 o
  12   0  12       1124.64       1101.76        93.40 o
 -15   1  12        369.84        370.84        41.08 o
 -13   1  12        203.66        162.77        30.07 o
 -11   1  12       2621.59       2685.43        80.06 o
  -9   1  12      17548.18      17977.01       238.75 o
  -7   1  12      21185.37      20907.50       200.83 o
  -5   1  12       1551.95       1443.66        26.65 o
  -3   1  12       7070.11       7185.33        76.64 o
  -1   1  12      32719.23      32304.41       285.98 o
   1   1  12      45062.74      45894.30       356.17 o
   3   1  12      13365.15      13008.49       144.51 o
   5   1  12        941.18        859.47        34.39 o
   7   1  12       5391.58       5233.40        88.13 o
   9   1  12       6347.09       6141.80       103.57 o
  11   1  12       3022.24       3044.23        87.63 o
  13   1  12        336.70        377.20        39.24 o
 -14   2  12       1674.16       1736.55        83.57 o
 -12   2  12       2600.39       2956.74        82.15 o
 -10   2  12        468.68        605.72        33.09 o
  -8   2  12          4.31         -6.10         9.27 o
  -6   2  12       9544.58       9388.99        94.10 o
  -4   2  12      21804.14      21405.08       180.61 o
  -2   2  12      13245.11      12328.85       115.32 o
   0   2  12        436.32        409.14        10.58 o
   2   2  12       8753.39       8573.75        84.25 o
   4   2  12      11278.82      11197.97       138.11 o
   6   2  12       6723.29       6574.43       108.95 o
   8   2  12       4538.96       4622.81        82.65 o
  10   2  12          3.74         -3.15        16.12 o
  12   2  12       1144.89       1103.57        64.01 o
 -15   3  12         98.47        194.73        40.96 o
 -13   3  12         56.96         25.36        28.96 o
 -11   3  12       1537.23       1687.53        60.11 o
  -9   3  12        778.51        923.07        32.98 o
  -7   3  12        865.41        981.15        25.09 o
  -5   3  12          3.96         14.29         6.06 o
  -3   3  12        678.88        730.43        16.74 o
  -1   3  12       5592.79       5423.42        52.09 o
   1   3  12       8860.79       8793.73        91.48 o
   3   3  12       6090.08       6058.27        64.46 o
   5   3  12        979.44       1009.18        26.23 o
   7   3  12       1628.87       1582.12        67.39 o
   9   3  12       2775.91       2936.03        83.69 o
  11   3  12       1056.75       1131.83        64.66 o
 -14   4  12         24.68         92.17        34.35 o
 -12   4  12         34.96        155.45        28.57 o
 -10   4  12        657.50        614.12        38.81 o
  -8   4  12        538.93        508.73        25.36 o
  -6   4  12        586.49        738.63        20.90 o
  -4   4  12       1654.45       1877.25        40.75 o
  -2   4  12       1061.47       1070.06        19.90 o
   0   4  12        322.44        348.85        11.29 o
   2   4  12       1033.10       1127.77        23.73 o
   4   4  12         27.87         66.31        13.74 o
   6   4  12        106.91        217.64        21.32 o
   8   4  12          3.76         37.39        20.93 o
  10   4  12          6.27         10.48        21.57 o
  12   4  12         44.15         86.21        32.26 o
 -13   5  12        162.12        127.41        34.35 o
 -11   5  12         94.73        183.58        29.45 o
  -9   5  12         95.19        176.13        34.33 o
  -7   5  12        248.34        265.91        19.17 o
  -5   5  12         68.51         70.36         8.88 o
  -3   5  12        157.22        157.50        10.51 o
  -1   5  12       1157.50       1181.88        25.29 o
   1   5  12         34.91         92.20        11.22 o
   3   5  12       1198.56       1283.35        30.50 o
   5   5  12         28.14         36.77        13.24 o
   7   5  12         31.21         32.99        16.03 o
   9   5  12        359.69        432.06        38.42 o
  11   5  12         90.12        153.31        29.67 o
 -12   6  12        644.07        757.82        66.72 o
 -10   6  12        186.28        177.16        26.96 o
  -8   6  12        402.74        403.02        35.75 o
  -6   6  12       2938.03       3118.78        73.24 o
  -4   6  12      10426.76      10344.39       142.73 o
  -2   6  12       1685.85       1552.87        33.53 o
   0   6  12        523.26        508.38        17.64 o
   2   6  12        399.88        416.57        19.07 o
   4   6  12       3378.63       3629.70        59.74 o
   6   6  12       1775.43       1807.93        71.65 o
   8   6  12         59.39         75.13        21.62 o
  10   6  12          3.84         -2.80        19.09 o
 -11   7  12       1262.95       1172.13        63.31 o
  -9   7  12       3761.48       3668.27        90.56 o
  -7   7  12       2717.91       2750.66        70.45 o
  -5   7  12        184.18        152.47        18.69 o
  -3   7  12       1417.34       1384.82        31.60 o
  -1   7  12       2470.00       2543.71        46.73 o
   1   7  12      15768.22      15611.93       198.39 o
   3   7  12       2802.41       2701.37        59.39 o
   5   7  12        146.23        171.10        22.85 o
   7   7  12       2470.73       2258.21        67.92 o
   9   7  12       1689.78       1632.14        63.22 o
 -10   8  12        525.70        554.14        45.75 o
  -8   8  12        506.76        442.86        34.53 o
  -6   8  12       3993.54       3735.59       147.25 o
  -4   8  12       9455.66       9077.54       212.43 o
  -2   8  12       4362.65       4148.62        75.90 o
   0   8  12        108.65         93.88        17.77 o
   2   8  12       1091.14       1099.16        36.10 o
   4   8  12       4684.21       4730.41        89.53 o
   6   8  12       2719.75       2695.50        75.27 o
   8   8  12        943.45        942.70        46.63 o
  -9   9  12       1790.53       1861.90        74.10 o
  -7   9  12       2961.25       3006.18        77.71 o
  -5   9  12        417.15        419.98        29.41 o
  -3   9  12       1197.52       1089.66        37.09 o
  -1   9  12       7127.74       6957.25       161.09 o
   1   9  12       5832.18       6088.24       124.31 o
   3   9  12       1618.55       1663.16        53.65 o
   5   9  12          4.17        -11.44        15.27 o
   7   9  12        989.90        970.33        48.12 o
  -8  10  12         41.40         30.50        31.45 o
  -6  10  12       1232.73       1149.92        54.48 o
  -4  10  12       2952.41       3039.26        74.53 o
  -2  10  12       2594.50       2535.78        64.21 o
   0  10  12          7.12        -10.32        17.89 o
   2  10  12        878.62        917.72        54.24 o
   4  10  12       2265.49       2262.63        67.65 o
   6  10  12       2116.30       2262.14        71.53 o
  -5  11  12        215.59        201.66        41.94 o
  -3  11  12         75.77         53.68        20.86 o
  -1  11  12        945.35        931.38        41.34 o
   1  11  12       1399.83       1493.07        67.24 o
   3  11  12        607.38        676.74        43.59 o
 -15   1  13         91.60         99.08        30.78 o
 -13   1  13         17.93         12.61        22.62 o
 -11   1  13       1419.90       1487.21        49.52 o
  -9   1  13        671.49        988.23        39.54 o
  -7   1  13         72.69        142.47        16.42 o
  -5   1  13       1296.94       1333.12        23.34 o
  -3   1  13       1298.00       1241.34        19.40 o
  -1   1  13      10567.13      10390.97       101.27 o
   1   1  13       4080.88       3882.86        41.24 o
   3   1  13       3632.01       3828.35        52.32 o
   5   1  13         73.93        100.40        24.31 o
   7   1  13       1434.68       1463.67        42.34 o
   9   1  13        993.54       1124.80        50.58 o
  11   1  13        217.25        305.39        33.66 o
 -14   2  13        690.14        802.60        62.66 o
 -12   2  13       1217.45       1159.74        52.80 o
 -10   2  13        649.65        683.46        33.59 o
  -8   2  13       1419.87       1408.31        34.33 o
  -6   2  13      10169.15      10057.22       100.39 o
  -4   2  13      20800.15      20326.57       182.70 o
  -2   2  13      10030.66       9490.13        92.64 o
   0   2  13        125.18        100.08         7.37 o
   2   2  13       9227.84       9322.52        91.40 o
   4   2  13       7565.19       7520.71       100.31 o
   6   2  13        454.68        501.74        31.64 o
   8   2  13        604.60        663.76        32.35 o
  10   2  13        104.48        121.17        23.41 o
  12   2  13        326.39        295.35        43.07 o
 -13   3  13        461.09        339.37        56.23 o
 -11   3  13       2749.19       2816.97        78.14 o
  -9   3  13       8221.71       8299.26       119.19 o
  -7   3  13       6251.22       6191.58        72.85 o
  -5   3  13        194.71        165.32        13.72 o
  -3   3  13       4421.13       4142.81        47.89 o
  -1   3  13      23469.85      23764.96       192.93 o
   1   3  13      13509.99      13165.93       131.30 o
   3   3  13       3289.39       3256.06        43.90 o
   5   3  13        443.05        383.23        27.14 o
   7   3  13      10449.61      10056.88       170.20 o
   9   3  13       7278.34       7178.78       169.77 o
  11   3  13       1668.10       1697.15        77.49 o
 -14   4  13       1736.21       1789.49        84.92 o
 -12   4  13       2132.43       2016.60        83.53 o
 -10   4  13        175.13        174.88        26.37 o
  -8   4  13       1328.96       1364.34        51.93 o
  -6   4  13      11233.10      10936.12       114.36 o
  -4   4  13      23144.24      22912.97       258.16 o
  -2   4  13       8693.23       8673.08        86.40 o
   0   4  13          9.21         11.59         5.40 o
   2   4  13      11644.07      11568.22       125.87 o
   4   4  13      15512.98      15717.47       211.64 o
   6   4  13      11809.80      11714.44       177.52 o
   8   4  13       2523.93       2491.09        73.05 o
  10   4  13        261.60        226.70        31.48 o
  12   4  13       1931.96       2110.44        78.17 o
 -13   5  13        111.69        103.68        34.35 o
 -11   5  13       3776.74       3699.47       113.20 o
  -9   5  13       8124.08       8204.68       153.61 o
  -7   5  13       4115.06       4027.65        68.27 o
  -5   5  13        774.73        690.63        20.33 o
  -3   5  13       8000.79       7994.47        88.81 o
  -1   5  13      21257.06      21593.69       247.67 o
   1   5  13      12367.06      12421.38       146.83 o
   3   5  13       5272.24       5540.93        82.26 o
   5   5  13         33.67         24.13        18.90 o
   7   5  13       2314.30       2283.10        59.38 o
   9   5  13       4175.67       4033.66       111.92 o
  11   5  13       1415.81       1459.60        63.78 o
 -12   6  13       1875.65       1971.42        82.19 o
 -10   6  13        285.36        302.92        37.67 o
  -8   6  13       1678.75       1655.35        55.74 o
  -6   6  13      11316.81      11111.22       186.29 o
  -4   6  13       4244.65       4436.54        65.88 o
  -2   6  13       3837.98       3965.73        61.91 o
   0   6  13          0.48         12.47        10.93 o
   2   6  13       5018.36       4943.64        79.21 o
   4   6  13      10244.12      10254.32       142.34 o
   6   6  13       5012.34       4879.07       106.80 o
   8   6  13        535.94        607.78        39.44 o
  10   6  13         26.79          9.20        20.31 o
 -11   7  13        446.74        507.21        48.52 o
  -9   7  13       2086.44       2146.43        78.84 o
  -7   7  13       1992.88       2058.01        60.12 o
  -5   7  13        243.61        271.71        24.27 o
  -3   7  13        840.84        759.45        24.68 o
  -1   7  13       3008.92       2996.88        53.17 o
   1   7  13       5071.59       4910.73        79.21 o
   3   7  13       1698.65       1733.25        47.12 o
   5   7  13         33.09          8.77        24.44 o
   7   7  13        692.56        655.49        40.61 o
   9   7  13        999.94       1022.95        53.15 o
 -10   8  13         87.21        123.85        28.96 o
  -8   8  13         18.39        -30.33        20.22 o
  -6   8  13        123.15        203.34        35.19 o
  -4   8  13       2736.40       2706.05        84.63 o
  -2   8  13        534.62        555.70        25.63 o
   0   8  13          2.39         -2.82        14.14 o
   2   8  13        134.64        180.22        23.94 o
   4   8  13        316.70        391.65        33.16 o
   6   8  13        558.25        571.81        39.09 o
   8   8  13         51.01         41.02        20.95 o
  -9   9  13        111.85        109.60        29.65 o
  -7   9  13        110.62        152.77        27.61 o
  -5   9  13         11.02          3.63        14.72 o
  -3   9  13          1.20        -26.76        25.73 o
  -1   9  13          8.42          7.32        40.98 o
   1   9  13         49.14         87.05        26.69 o
   3   9  13          7.38         19.10        21.56 o
   5   9  13         17.99          4.05        23.31 o
   7   9  13          0.16         12.98        20.13 o
  -8  10  13         47.42         25.99        21.97 o
  -6  10  13        548.15        523.88        50.51 o
  -4  10  13        557.70        624.63        49.56 o
  -2  10  13         36.52         75.55        17.95 o
   0  10  13        160.45        157.67        27.96 o
   2  10  13        584.04        576.31        48.20 o
   4  10  13        202.42        222.72        28.88 o
  -5  11  13        156.91        175.29        26.96 o
  -3  11  13        493.98        466.04        36.90 o
  -1  11  13       1292.50       1309.09        49.05 o
   1  11  13        617.04        794.77        53.67 o
 -14   0  14       2329.35       2464.67       141.06 o
 -12   0  14       1738.49       1844.26        79.52 o
 -10   0  14        327.56        250.79        34.35 o
  -8   0  14       1648.16       1544.79        51.26 o
  -6   0  14      16859.93      17251.23       240.25 o
  -4   0  14       6596.24       6518.28        94.32 o
  -2   0  14       8539.26       7980.15       138.67 o
   0   0  14        752.75        966.22        25.52 o
   2   0  14      24741.81      24333.08       292.22 o
   4   0  14      41898.92      41877.47       715.03 o
   6   0  14      10677.10      10782.36       216.30 o
   8   0  14       1863.93       1948.87        71.28 o
  10   0  14        184.67        160.82        30.30 o
  12   0  14       2017.64       2011.01       125.81 o
 -15   1  14         85.72         68.62        28.97 o
 -13   1  14        432.90        439.58        40.63 o
 -11   1  14       6588.15       6762.56       121.73 o
  -9   1  14       9244.16       9005.39       136.77 o
  -7   1  14       4662.71       4694.28        64.56 o
  -5   1  14         79.60         69.51         8.19 o
  -3   1  14       7358.90       7382.09        81.71 o
  -1   1  14      17918.79      17488.89       181.72 o
   1   1  14      32581.19      32204.82       270.56 o
   3   1  14       6732.21       6524.48        83.70 o
   5   1  14       1361.13       1288.69        37.54 o
   7   1  14       4769.56       4728.09        84.56 o
   9   1  14       5317.95       5459.79        98.11 o
  11   1  14       2133.96       2360.49        74.38 o
 -14   2  14        885.60       1006.61        67.35 o
 -12   2  14        516.19        608.61        48.65 o
 -10   2  14        524.92        552.87        32.49 o
  -8   2  14       2101.96       2106.71        43.44 o
  -6   2  14      15361.30      15926.78       156.58 o
  -4   2  14      30150.03      29783.49       249.26 o
  -2   2  14       6483.35       5809.73        62.35 o
   0   2  14       1022.11       1045.98        18.42 o
   2   2  14       3743.70       3689.25        50.62 o
   4   2  14       7382.67       7205.15        99.34 o
   6   2  14       9506.86       9689.37       141.26 o
   8   2  14        108.87        131.33        21.96 o
  10   2  14        713.43        710.03        41.73 o
  12   2  14        992.08       1022.88        66.00 o
 -13   3  14        119.29         79.11        32.35 o
 -11   3  14        493.52        548.63        49.82 o
  -9   3  14       2053.18       2258.75        56.22 o
  -7   3  14       1797.42       1784.94        32.97 o
  -5   3  14         21.99          8.58         6.93 o
  -3   3  14       4591.08       4444.66        51.74 o
  -1   3  14       8231.68       8510.84        77.43 o
   1   3  14       4850.85       5090.53        60.78 o
   3   3  14       1169.04       1171.87        24.55 o
   5   3  14        211.91        225.66        16.44 o
   7   3  14       1884.72       1899.92        59.71 o
   9   3  14       2297.75       2365.32        88.22 o
  11   3  14        762.88        755.91        55.63 o
 -14   4  14        118.33        228.74        43.13 o
 -12   4  14        632.33        673.08        70.53 o
 -10   4  14         73.32         57.19        25.61 o
  -8   4  14        288.32        260.24        19.89 o
  -6   4  14        270.26        331.74        17.30 o
  -4   4  14        114.96        219.73        16.49 o
  -2   4  14         80.54        108.18         9.53 o
   0   4  14        776.63        778.60        21.70 o
   2   4  14        627.36        608.44        19.99 o
   4   4  14        205.92        282.96        19.24 o
   6   4  14         20.20         69.57        17.88 o
   8   4  14        105.05         79.79        24.32 o
  10   4  14          1.44        -20.40        22.78 o
 -13   5  14         50.15         33.20        28.96 o
 -11   5  14        129.55        189.16        36.39 o
  -9   5  14         34.35        135.34        43.84 o
  -7   5  14         93.37        120.13        17.04 o
  -5   5  14        341.42        318.73        19.29 o
  -3   5  14        601.97        634.39        26.37 o
  -1   5  14          4.35         23.92        10.29 o
   1   5  14       2124.58       2198.59        40.90 o
   3   5  14        372.98        424.02        19.88 o
   5   5  14         75.57         80.07        16.50 o
   7   5  14        168.73        186.81        27.39 o
   9   5  14        177.81        237.87        46.18 o
  11   5  14         33.41         40.36        25.32 o
 -12   6  14        221.80        263.28        39.74 o
 -10   6  14         73.24         53.87        25.50 o
  -8   6  14        372.27        344.90        37.74 o
  -6   6  14       4345.53       4463.17        94.38 o
  -4   6  14       2272.03       2112.86        41.27 o
  -2   6  14        228.88        192.40        16.26 o
   0   6  14         17.68         14.04        11.88 o
   2   6  14       2506.90       2609.34        58.54 o
   4   6  14       2046.59       2197.70        54.70 o
   6   6  14        580.60        642.46        39.25 o
   8   6  14        169.48        179.55        26.97 o
  10   6  14         28.50          1.52        20.95 o
 -11   7  14       1653.94       1695.91        76.15 o
  -9   7  14       2110.10       2062.04        77.42 o
  -7   7  14        414.13        365.88        35.55 o
  -5   7  14        398.27        442.48        29.99 o
  -3   7  14       1340.55       1333.75        36.14 o
  -1   7  14       6311.20       6454.19       100.26 o
   1   7  14       3502.86       3678.12        66.11 o
   3   7  14       1361.03       1388.61        48.66 o
   5   7  14        616.01        579.82        36.21 o
   7   7  14       1172.72       1171.04        52.06 o
   9   7  14       1466.55       1474.29        61.55 o
 -10   8  14          2.62         -3.81        22.91 o
  -8   8  14       1224.20        962.70        54.58 o
  -6   8  14       4377.40       4332.72       112.49 o
  -4   8  14       5028.60       4908.31       136.29 o
  -2   8  14       2090.15       2032.73        89.75 o
   0   8  14          8.08         -1.57        17.60 o
   2   8  14       2375.55       2235.03        64.93 o
   4   8  14       4328.42       4484.50       161.58 o
   6   8  14       2749.27       2866.10        79.72 o
   8   8  14         75.95         88.59        23.16 o
  -9   9  14       2115.53       2205.65        82.82 o
  -7   9  14       1484.76       1595.01        64.53 o
  -5   9  14          3.72        -13.34        17.52 o
  -3   9  14       2852.86       2614.89        77.42 o
  -1   9  14       5347.23       5379.15       137.79 o
   1   9  14       3711.65       3728.15       108.81 o
   3   9  14        479.20        478.27        38.60 o
   5   9  14        163.59        180.23        25.68 o
  -6  10  14       1573.25       1558.03       108.65 o
  -4  10  14       2975.65       2941.61        86.14 o
  -2  10  14        838.92        866.53        39.18 o
   0  10  14         43.89         41.63        23.05 o
   2  10  14       1527.23       1637.51        82.92 o
   4  10  14       2434.94       2646.38        76.89 o
  -3  11  14        158.09        141.74        26.86 o
  -1  11  14       1265.85       1296.52        50.06 o
   1  11  14       1398.83       1445.03        69.79 o
 -13   1  15        595.13        513.61        43.54 o
 -11   1  15        211.40        348.35        30.01 o
  -9   1  15        525.90        782.76        32.87 o
  -7   1  15        239.20        297.94        33.90 o
  -5   1  15        351.41        355.63        15.37 o
  -3   1  15        164.50        190.70        10.48 o
  -1   1  15       1046.49       1009.15        22.45 o
   1   1  15       7840.84       8212.43        84.67 o
   3   1  15         89.69        104.23        12.88 o
   5   1  15       1408.50       1393.01        40.21 o
   7   1  15       2387.15       2449.66        57.56 o
   9   1  15       1129.12       1341.87        47.35 o
  11   1  15        267.16        326.70        35.57 o
 -14   2  15        433.31        534.63        55.92 o
 -12   2  15       1121.60       1198.45        53.90 o
 -10   2  15        126.08         95.40        20.44 o
  -8   2  15       2246.39       2427.00        47.67 o
  -6   2  15       4957.86       5008.12        63.91 o
  -4   2  15      11918.22      11544.55       112.59 o
  -2   2  15       7623.46       7037.36        73.84 o
   0   2  15          1.55          8.77         5.75 o
   2   2  15       4624.92       4580.40        59.98 o
   4   2  15       3998.12       4146.44        63.20 o
   6   2  15       4987.40       5130.34        89.69 o
   8   2  15         25.97         38.50        17.95 o
  10   2  15        359.35        331.49        41.09 o
 -13   3  15        469.46        483.38        50.53 o
 -11   3  15       2686.18       2749.66       105.79 o
  -9   3  15       4487.10       4807.42        90.12 o
  -7   3  15       2681.20       2642.13        45.43 o
  -5   3  15        291.29        313.50        14.87 o
  -3   3  15      13452.52      13528.43       137.01 o
  -1   3  15      24866.72      24727.65       202.28 o
   1   3  15       9862.72       9733.62       120.32 o
   3   3  15       4195.29       4183.40        58.07 o
   5   3  15       1368.00       1220.82        36.71 o
   7   3  15       5323.54       5372.41       141.33 o
   9   3  15       5118.63       5393.41       143.43 o
  11   3  15        755.78        867.46        67.67 o
 -14   4  15       1151.95       1147.89        71.44 o
 -12   4  15       1217.26       1366.64        70.75 o
 -10   4  15         56.74         78.15        26.96 o
  -8   4  15       2247.48       2235.00        56.11 o
  -6   4  15      11429.23      11156.95       126.32 o
  -4   4  15      17743.87      17918.87       206.68 o
  -2   4  15       4934.43       4699.42        57.36 o
   0   4  15       4015.48       4149.18        57.18 o
   2   4  15      11083.93      10893.64       134.44 o
   4   4  15      16031.99      16073.33       208.60 o
   6   4  15       6906.93       6758.95       119.26 o
   8   4  15        147.69        136.35        25.65 o
  10   4  15       1118.20       1116.81        55.39 o
 -13   5  15        470.21        439.28        50.51 o
 -11   5  15       3414.11       3462.36       110.52 o
  -9   5  15       6497.11       6480.50       156.99 o
  -7   5  15       4519.59       4384.49       139.80 o
  -5   5  15       1061.55        980.22        35.49 o
  -3   5  15       7477.77       7375.41       111.32 o
  -1   5  15       9000.53       8913.54       127.11 o
   1   5  15      11487.83      11331.07       137.96 o
   3   5  15        948.28        997.61        28.51 o
   5   5  15        219.10        241.51        23.13 o
   7   5  15       4445.49       4332.77       102.88 o
   9   5  15       3038.33       3061.89        88.68 o
 -12   6  15        501.43        681.54        54.58 o
 -10   6  15          0.06        -16.56        48.61 o
  -8   6  15       2353.76       2213.45        78.77 o
  -6   6  15       2452.58       2563.41       124.85 o
  -4   6  15       6851.20       6763.20       101.67 o
  -2   6  15       2402.90       2389.08        50.16 o
   0   6  15        987.75       1010.82        32.47 o
   2   6  15       7201.45       7184.79       107.72 o
   4   6  15       7063.22       7161.05       121.67 o
   6   6  15       1702.16       1755.83        60.08 o
   8   6  15        239.98        273.74        31.27 o
 -11   7  15        898.43        951.81        60.61 o
  -9   7  15        802.26        942.51        55.26 o
  -7   7  15        466.60        547.03        42.31 o
  -5   7  15          7.20         -9.53        16.17 o
  -3   7  15       1185.42       1160.42        38.20 o
  -1   7  15       3699.98       3769.07        77.19 o
   1   7  15       3523.20       3491.27        84.92 o
   3   7  15        641.60        706.95        37.30 o
   5   7  15        206.03        152.32        24.38 o
   7   7  15       1225.55       1173.60        53.62 o
 -10   8  15         32.69          6.10        23.56 o
  -8   8  15         25.77         -3.87        23.56 o
  -6   8  15       1797.69       1692.77        90.54 o
  -4   8  15        233.88        312.97        32.26 o
  -2   8  15          3.46         -5.88        20.63 o
   0   8  15          1.12         -4.96        19.03 o
   2   8  15         98.27        102.06        30.35 o
   4   8  15        486.89        522.68        37.99 o
   6   8  15        191.10        234.85        29.90 o
  -9   9  15          0.70         31.45        25.61 o
  -7   9  15          0.23         17.16        21.57 o
  -5   9  15         36.02          5.46        19.51 o
  -3   9  15          4.65        -27.24        18.16 o
  -1   9  15         17.72         35.17        26.06 o
   1   9  15         17.77         68.92        25.04 o
   3   9  15          0.14          5.45        21.95 o
   5   9  15         32.75         25.95        19.35 o
  -6  10  15        269.37        276.89        35.55 o
  -4  10  15        350.99        360.35        35.70 o
  -2  10  15         21.65         23.37        16.91 o
   0  10  15        670.65        668.65        47.25 o
   2  10  15        192.87        268.77        37.73 o
 -14   0  16       1398.58       1690.77       118.18 o
 -12   0  16        360.57        324.33        43.13 o
 -10   0  16         35.76         21.92        24.26 o
  -8   0  16       4183.97       4080.30        93.37 o
  -6   0  16       7536.07       7677.69       140.41 o
  -4   0  16      22962.57      22279.17       299.85 o
  -2   0  16       9464.38       9107.46       191.35 o
   0   0  16        409.58        432.50        18.43 o
   2   0  16      34400.42      34304.79       448.56 o
   4   0  16      29298.55      30194.36       531.70 o
   6   0  16       4323.03       4425.26       180.13 o
   8   0  16         18.10         21.28        20.86 o
  10   0  16       1915.33       1891.39        79.99 o
 -13   1  16        871.87        781.37        50.94 o
 -11   1  16       4258.23       4424.26        93.83 o
  -9   1  16       7634.82       7721.51       113.24 o
  -7   1  16       2737.67       2751.87        50.41 o
  -5   1  16       1275.73       1325.14        27.17 o
  -3   1  16      11207.76      11063.11       108.94 o
  -1   1  16      31056.74      30497.35       308.38 o
   1   1  16      14779.57      14429.59       137.97 o
   3   1  16        780.42        793.03        27.43 o
   5   1  16        778.66        836.41        33.84 o
   7   1  16       5932.50       6132.02       104.53 o
   9   1  16       4859.36       5137.05       113.21 o
  11   1  16       1139.99       1312.86        57.91 o
 -14   2  16        797.02       1017.78       112.46 o
 -12   2  16       1033.85       1064.78        52.43 o
 -10   2  16         10.87         19.56        27.97 o
  -8   2  16       2336.78       2450.13        52.45 o
  -6   2  16      14709.40      15299.76       163.08 o
  -4   2  16       7241.73       6632.77        72.58 o
  -2   2  16          7.84         10.59         6.72 o
   0   2  16       1012.92       1022.08        22.65 o
   2   2  16       8657.86       8482.59       100.18 o
   4   2  16      13697.88      13589.61       158.82 o
   6   2  16       1633.82       1868.10        52.02 o
   8   2  16        106.35        107.36        22.30 o
  10   2  16        379.50        409.37        45.59 o
 -13   3  16        173.93        165.02        37.74 o
 -11   3  16        899.15       1035.42        62.66 o
  -9   3  16       1797.72       2031.76        55.45 o
  -7   3  16        688.98        679.97        24.56 o
  -5   3  16        138.90        134.30        11.66 o
  -3   3  16       3823.18       3817.07        57.54 o
  -1   3  16       4450.19       4567.50        57.20 o
   1   3  16       1261.04       1378.37        27.75 o
   3   3  16         36.06         56.34        16.91 o
   5   3  16       1171.57       1066.43        36.25 o
   7   3  16       2374.34       2376.80        73.42 o
   9   3  16       1326.17       1503.49        73.99 o
  11   3  16         62.20        112.35        34.19 o
 -12   4  16         40.06         80.87        31.65 o
 -10   4  16         16.03         -9.01        22.21 o
  -8   4  16        237.02        282.33        28.19 o
  -6   4  16        784.91        877.62        30.46 o
  -4   4  16        800.60        880.12        24.72 o
  -2   4  16       1364.50       1356.13        26.55 o
   0   4  16        343.03        324.86        16.56 o
   2   4  16          8.25         24.53        11.12 o
   4   4  16        382.54        415.98        28.60 o
   6   4  16        409.69        397.14        34.30 o
   8   4  16          0.50         -4.13        18.69 o
  10   4  16          0.90         -6.92        23.00 o
 -13   5  16         55.22         57.26        32.26 o
 -11   5  16        150.30        224.39        39.02 o
  -9   5  16        474.84        456.43        45.14 o
  -7   5  16        343.85        355.08        29.33 o
  -5   5  16        529.13        523.61        28.19 o
  -3   5  16        186.39        193.86        16.15 o
  -1   5  16       1034.05       1059.48        33.38 o
   1   5  16          3.18         18.82         9.58 o
   3   5  16         16.26         10.11        12.92 o
   5   5  16         27.07         18.08        15.28 o
   7   5  16        397.89        415.29        36.86 o
   9   5  16        198.78        253.85        34.35 o
 -12   6  16        143.73        196.09        37.67 o
 -10   6  16          0.21         -7.85        22.79 o
  -8   6  16        942.26        846.19        52.42 o
  -6   6  16       3844.61       3719.33       102.41 o
  -4   6  16       2143.98       2091.62        52.45 o
  -2   6  16        182.16        218.29        20.51 o
   0   6  16        369.79        353.03        29.71 o
   2   6  16       1907.89       2141.24        55.17 o
   4   6  16       1704.06       1726.40        68.13 o
   6   6  16        295.04        267.38        30.15 o
   8   6  16          2.84         -0.04        18.90 o
 -11   7  16        949.69        907.99        60.61 o
  -9   7  16       1674.90       1626.34        71.40 o
  -7   7  16         89.71        121.65        26.86 o
  -5   7  16         22.28          1.91        18.87 o
  -3   7  16       3160.84       2974.04        72.02 o
  -1   7  16       6302.37       6254.00       111.85 o
   1   7  16       4583.07       4463.06        89.94 o
   3   7  16         10.75         11.77        15.93 o
   5   7  16       1173.92       1187.33        50.26 o
   7   7  16       1405.81       1513.83        60.77 o
 -10   8  16         14.62         -9.98        22.79 o
  -8   8  16        743.58        642.43        61.95 o
  -6   8  16       4490.54       4212.73       113.12 o
  -4   8  16       3891.86       3710.50        99.63 o
  -2   8  16        863.69        748.57        38.32 o
   0   8  16        231.98        232.48        32.02 o
   2   8  16       4534.81       4624.54       103.01 o
   4   8  16       4045.72       4151.00        99.44 o
   6   8  16        706.11        731.88        43.85 o
  -7   9  16        358.32        310.34        38.12 o
  -5   9  16        219.05        193.93        42.89 o
  -3   9  16       2504.82       2336.06        76.07 o
  -1   9  16       4093.11       4187.87       117.67 o
   1   9  16       1192.34       1270.20        62.41 o
   3   9  16        122.79        131.29        23.99 o
   5   9  16        299.59        265.93        31.21 o
  -6  10  16       1486.14       1577.80        67.23 o
  -4  10  16       1194.60       1180.45        55.21 o
  -2  10  16        233.51        243.19        26.00 o
   0  10  16        279.94        245.28        35.97 o
   2  10  16       1201.51       1199.87        66.24 o
 -13   1  17          8.28         49.20        26.23 o
 -11   1  17       1127.14       1422.78        51.43 o
  -9   1  17        435.11        565.33        60.25 o
  -7   1  17          0.64          9.32        10.84 o
  -5   1  17         12.02         42.64        13.17 o
  -3   1  17       1834.47       1827.11        32.53 o
  -1   1  17       7233.44       7394.58        88.62 o
   1   1  17        867.20        956.41        24.83 o
   3   1  17         75.28         82.50        12.57 o
   5   1  17       1484.99       1516.86        43.55 o
   7   1  17        963.36       1107.86        41.85 o
   9   1  17        630.86        777.28        46.89 o
  11   1  17        117.17        144.76        35.55 o
 -14   2  17        901.34        977.86        68.06 o
 -12   2  17         21.41         30.82        24.16 o
 -10   2  17        228.33        209.22        29.33 o
  -8   2  17       1765.09       1846.47        46.80 o
  -6   2  17       6987.12       6859.43        86.88 o
  -4   2  17       5936.17       5612.00        68.21 o
  -2   2  17       1994.25       1858.93        31.00 o
   0   2  17       3731.80       3614.78        49.42 o
   2   2  17       5122.09       5204.90        70.31 o
   4   2  17       5367.55       5502.94        79.71 o
   6   2  17       1392.84       1507.77        44.98 o
   8   2  17          1.57          4.70        17.88 o
  10   2  17        601.97        605.21        53.13 o
 -13   3  17        630.44        784.36        81.97 o
 -11   3  17       3433.43       3450.07       111.19 o
  -9   3  17       3970.29       4096.72        83.98 o
  -7   3  17        550.38        465.11        23.59 o
  -5   3  17       2880.27       2787.90        53.48 o
  -3   3  17      14182.49      14133.10       142.64 o
  -1   3  17       4625.76       4510.50        57.55 o
   1   3  17       5670.07       5649.30        69.17 o
   3   3  17        229.40        215.01        18.35 o
   5   3  17       2669.37       2786.91        64.47 o
   7   3  17       7431.63       7550.91       206.09 o
   9   3  17       2515.38       2798.73        85.68 o
 -12   4  17        209.63        284.48        43.13 o
 -10   4  17        158.93        222.08        51.47 o
  -8   4  17       3909.59       3984.81        93.69 o
  -6   4  17      11195.35      11311.27       193.50 o
  -4   4  17      10604.48      10249.05       129.27 o
  -2   4  17        508.57        403.90        19.01 o
   0   4  17       3306.85       3468.40        57.66 o
   2   4  17      11147.52      11264.36       154.16 o
   4   4  17       8488.24       8586.74       140.56 o
   6   4  17       3386.02       3569.49        90.85 o
   8   4  17        209.96        184.68        28.98 o
  10   4  17       1235.10       1279.46        60.96 o
 -11   5  17       3336.45       3336.63       109.80 o
  -9   5  17       4362.64       4424.83       123.98 o
  -7   5  17        526.82        523.60        33.66 o
  -5   5  17        944.66        855.60        58.79 o
  -3   5  17       8949.13       8911.21       198.09 o
  -1   5  17      18213.82      17871.23       233.04 o
   1   5  17       3985.34       4029.36        71.87 o
   3   5  17        308.27        300.09        25.14 o
   5   5  17       2278.49       2313.70        69.40 o
   7   5  17       2412.46       2415.95        75.00 o
   9   5  17       1566.70       1539.83        63.85 o
 -12   6  17        518.40        470.90        51.01 o
 -10   6  17         30.04         -5.66        22.21 o
  -8   6  17        966.02        925.19        54.48 o
  -6   6  17       5145.29       4748.58       121.22 o
  -4   6  17       3980.56       3959.60       111.09 o
  -2   6  17        116.37        110.83        17.44 o
   0   6  17       2437.74       2526.61        61.91 o
   2   6  17       7641.96       7250.86       123.08 o
   4   6  17       4446.15       4236.81        98.94 o
   6   6  17       1214.40       1196.48        51.99 o
   8   6  17         10.87         20.00        21.34 o
 -11   7  17        240.82        291.95        57.19 o
  -9   7  17        747.50        813.37        58.14 o
  -7   7  17        779.21        767.08        81.01 o
  -5   7  17         67.97         37.89        22.21 o
  -3   7  17       1388.18       1384.80        50.20 o
  -1   7  17       3696.13       3722.89        92.68 o
   1   7  17       2218.33       2227.84        67.28 o
   3   7  17          4.17         -7.15        16.05 o
   5   7  17        698.46        760.94        46.64 o
   7   7  17        705.28        718.10        46.24 o
  -8   8  17        407.58        436.08        44.42 o
  -6   8  17        173.98        300.47        37.05 o
  -4   8  17        191.69        182.68        28.96 o
  -2   8  17         20.87         19.56        17.18 o
   0   8  17         46.60         71.46        25.64 o
   2   8  17         29.11         52.24        40.98 o
   4   8  17        321.40        407.03        36.17 o
   6   8  17        197.54        221.46        29.58 o
  -7   9  17          2.85         12.25        22.21 o
  -5   9  17          3.83        -26.62        19.51 o
  -3   9  17         71.65         62.90        24.91 o
  -1   9  17        159.22        146.26        30.63 o
   1   9  17         18.23         35.01        25.19 o
   3   9  17          0.23        -23.71        15.80 o
  -4  10  17        187.89        188.17        30.13 o
  -2  10  17        118.09        123.54        22.26 o
   0  10  17        114.47         82.74        28.21 o
 -14   0  18        648.10        954.99        97.21 o
 -12   0  18        560.96        577.50        55.21 o
 -10   0  18       1141.96       1166.97        75.29 o
  -8   0  18       5723.49       5912.99       145.57 o
  -6   0  18      12461.95      12382.23       184.56 o
  -4   0  18       7392.76       7046.66       115.66 o
  -2   0  18        175.15        123.93        19.29 o
   0   0  18      11440.49      11845.40       205.96 o
   2   0  18      23153.55      22884.77       313.63 o
   4   0  18       8260.02       8412.77       181.83 o
   6   0  18        829.56        836.63        50.42 o
   8   0  18         88.73         85.32        27.92 o
  10   0  18       1203.31       1139.89        97.21 o
 -13   1  18       1622.71       1770.79        68.59 o
 -11   1  18       4232.63       4532.12        92.91 o
  -9   1  18       4044.04       4018.59        81.48 o
  -7   1  18        195.08        196.99        17.34 o
  -5   1  18       3997.23       4069.10        55.78 o
  -3   1  18      13873.89      13457.71       137.40 o
  -1   1  18      13233.94      12770.15       195.64 o
   1   1  18       5157.00       5143.11        69.94 o
   3   1  18         33.70         39.98        17.76 o
   5   1  18       2990.31       3034.82        85.90 o
   7   1  18       4228.16       4355.01        85.93 o
   9   1  18       3340.97       3629.61        95.24 o
 -12   2  18        103.28        102.86        33.62 o
 -10   2  18         65.09         52.55        23.06 o
  -8   2  18       4478.75       4636.84       115.22 o
  -6   2  18       5402.97       5465.31        76.06 o
  -4   2  18       2708.28       2628.10        41.61 o
  -2   2  18        397.23        420.59        20.28 o
   0   2  18       2091.40       2126.10        38.28 o
   2   2  18       8125.05       8091.77        99.35 o
   4   2  18       5366.43       5583.87        87.32 o
   6   2  18       2234.99       2236.34        65.98 o
   8   2  18         95.40         66.36        22.30 o
  10   2  18       1148.60       1163.38        68.06 o
 -13   3  18         43.36         96.88        34.35 o
 -11   3  18        416.53        533.30        52.51 o
  -9   3  18        825.93        957.73        58.62 o
  -7   3  18        635.67        618.90        27.08 o
  -5   3  18        495.20        498.63        20.85 o
  -3   3  18       4240.23       4202.83        56.40 o
  -1   3  18       3468.86       3523.05        49.33 o
   1   3  18       1793.94       1789.57        39.13 o
   3   3  18         95.73         92.66        17.61 o
   5   3  18       1286.25       1305.73        52.62 o
   7   3  18       1926.86       2201.39        93.40 o
   9   3  18        364.36        441.83        41.70 o
 -12   4  18         32.88         48.61        29.65 o
 -10   4  18         31.13         14.75        25.50 o
  -8   4  18        223.45        266.20        29.71 o
  -6   4  18        397.07        482.88        34.12 o
  -4   4  18       1140.82       1171.91        37.21 o
  -2   4  18         54.17         79.64        12.31 o
   0   4  18          4.48          4.83        10.46 o
   2   4  18         52.70         84.25        18.03 o
   4   4  18        847.84        903.86        46.81 o
   6   4  18         36.99         37.63        21.12 o
   8   4  18         12.80         28.14        24.60 o
 -11   5  18         22.72         96.18        32.26 o
  -9   5  18        104.75        183.05        33.62 o
  -7   5  18         41.27         44.50        23.56 o
  -5   5  18        294.18        258.34        27.09 o
  -3   5  18        573.26        607.19        35.51 o
  -1   5  18          7.51         44.63        16.12 o
   1   5  18        677.84        658.15        37.80 o
   3   5  18        191.52        170.47        24.63 o
   5   5  18        335.91        349.61        33.78 o
   7   5  18         62.42        103.05        26.37 o
   9   5  18         12.23         50.84        25.00 o
 -10   6  18        221.00        174.54        35.04 o
  -8   6  18       1701.83       1605.62        70.05 o
  -6   6  18        913.65       1005.76        53.86 o
  -4   6  18        566.14        585.16        34.40 o
  -2   6  18         41.76         15.85        15.67 o
   0   6  18        662.21        671.12        63.31 o
   2   6  18       2246.34       2335.04        67.58 o
   4   6  18       1308.16       1295.20        52.93 o
   6   6  18         91.53        122.32        25.30 o
   8   6  18          3.61         11.35        21.15 o
  -9   7  18        703.20        762.43        54.48 o
  -7   7  18        595.18        513.57        43.67 o
  -5   7  18       1051.03        891.01        53.37 o
  -3   7  18       4097.89       3781.06       102.41 o
  -1   7  18       4489.66       4388.72       275.44 o
   1   7  18        373.44        360.18        38.93 o
   3   7  18        837.39        797.74        42.20 o
   5   7  18        845.41        837.58        46.45 o
   7   7  18       1376.52       1433.07        61.67 o
  -8   8  18       2025.44       1907.52        99.12 o
  -6   8  18       2614.27       2531.26        86.14 o
  -4   8  18       2157.09       2038.79        72.75 o
  -2   8  18        464.94        408.54        32.07 o
   0   8  18       2025.78       2077.62       137.24 o
   2   8  18       3580.37       3688.12       127.71 o
   4   8  18       2220.55       2314.33        72.82 o
  -7   9  18         87.92         94.57        28.31 o
  -5   9  18        768.61        678.97        47.12 o
  -3   9  18       2812.04       2623.62        84.88 o
  -1   9  18       1631.23       1665.41        71.39 o
   1   9  18       1155.45       1147.24        61.66 o
   3   9  18         31.21         47.91        20.22 o
  -2  10  18          3.89          3.70        16.73 o
 -13   1  19        380.64        475.45        44.38 o
 -11   1  19        210.64        343.80        36.28 o
  -9   1  19         16.76         65.13        19.73 o
  -7   1  19         44.43         41.07        12.65 o
  -5   1  19        876.42        819.80        25.76 o
  -3   1  19       3235.15       3325.37        49.03 o
  -1   1  19       1070.41       1114.45        31.05 o
   1   1  19         16.42         46.92        11.52 o
   3   1  19        733.20        730.11        28.92 o
   5   1  19        117.84        123.01        20.18 o
   7   1  19        560.62        645.04        37.28 o
   9   1  19        260.00        305.77        35.94 o
 -12   2  19          9.75         19.02        28.96 o
 -10   2  19       1171.86       1184.87        53.53 o
  -8   2  19       3721.59       3701.56        69.04 o
  -6   2  19       2820.21       2753.91        47.90 o
  -4   2  19       2369.89       2260.58        41.01 o
  -2   2  19        622.53        674.01        22.31 o
   0   2  19        451.14        507.99        27.28 o
   2   2  19       1989.84       2031.89        66.58 o
   4   2  19       4073.10       4186.31        72.97 o
   6   2  19        974.42        962.89        49.52 o
   8   2  19         74.23         41.94        26.96 o
 -13   3  19        694.07        609.46        80.06 o
 -11   3  19       2301.64       2331.21        90.97 o
  -9   3  19       2538.81       2532.42        90.97 o
  -7   3  19         17.13         37.64        27.65 o
  -5   3  19       3147.99       3065.52        58.46 o
  -3   3  19       3871.06       3935.99        57.72 o
  -1   3  19      11131.08      10935.02       156.71 o
   1   3  19       1145.84       1110.64        41.08 o
   3   3  19        440.20        426.08        33.06 o
   5   3  19       3676.89       3717.72        93.28 o
   7   3  19       3847.00       3959.07       101.39 o
   9   3  19       1266.21       1441.11        68.28 o
 -12   4  19         92.53         91.50        33.62 o
 -10   4  19        479.05        457.38        48.47 o
  -8   4  19       2456.86       2304.39        83.53 o
  -6   4  19       8004.19       7807.53       148.27 o
  -4   4  19       3985.48       3758.37        86.57 o
  -2   4  19         90.91        128.90        20.95 o
   0   4  19       4075.60       4044.29       107.73 o
   2   4  19       8959.00       9208.62       165.62 o
   4   4  19      10388.81      10572.90       190.83 o
   6   4  19        325.72        328.49        34.30 o
   8   4  19        656.81        675.87        47.74 o
 -11   5  19       1877.99       1947.73        84.23 o
  -9   5  19       1585.77       1584.32        72.10 o
  -7   5  19         17.97        -13.98        23.83 o
  -5   5  19       2185.33       2152.06        72.33 o
  -3   5  19      10077.13       9871.54       175.08 o
  -1   5  19       6753.64       6660.03       155.03 o
   1   5  19       3141.17       2983.48       167.74 o
   3   5  19        111.77        106.42        24.16 o
   5   5  19       1683.17       1579.24        59.93 o
   7   5  19       2780.59       2901.51        86.12 o
 -10   6  19        305.09        319.61        43.07 o
  -8   6  19       1684.36       1658.06        72.03 o
  -6   6  19       2988.86       2981.04        92.97 o
  -4   6  19       1994.19       1868.47        68.70 o
  -2   6  19          0.03        -14.93        15.33 o
   0   6  19       3349.48       3193.93       162.02 o
   2   6  19       4780.15       4734.21       194.38 o
   4   6  19       1701.44       1869.46        63.99 o
   6   6  19        404.15        419.21        38.38 o
  -9   7  19        735.61        821.89        55.83 o
  -7   7  19          8.90         18.11        22.91 o
  -5   7  19        295.03        314.41        37.05 o
  -3   7  19       2048.75       1928.48        71.40 o
  -1   7  19       2466.78       2484.61       160.12 o
   1   7  19        628.68        626.89        47.16 o
   3   7  19         16.16          6.90        18.08 o
   5   7  19        611.68        649.74        43.54 o
  -8   8  19        229.33        300.30        40.44 o
  -6   8  19        455.77        498.65        44.42 o
  -4   8  19          6.22         34.43        28.59 o
  -2   8  19         35.17         29.69        18.26 o
   0   8  19          3.52          8.66        27.64 o
   2   8  19        271.97        318.00        51.47 o
   4   8  19        349.68        381.82        36.77 o
  -5   9  19          2.69          1.35        25.73 o
  -3   9  19         74.94         97.56        26.96 o
  -1   9  19         18.90         54.26        27.02 o
   1   9  19          1.57         35.45        25.38 o
 -12   0  20         46.95         51.47        43.84 o
 -10   0  20        971.87        894.54        60.61 o
  -8   0  20       3954.82       4092.44       117.24 o
  -6   0  20       4885.95       5127.86       160.33 o
  -4   0  20       1381.78       1281.23        46.58 o
  -2   0  20        143.43        180.72        22.30 o
   0   0  20      10884.77      10765.69       291.64 o
   2   0  20      12113.86      11919.26       337.39 o
   4   0  20       3234.17       3269.78       151.54 o
   6   0  20       1093.30       1086.04        58.53 o
   8   0  20        127.82         96.18        32.26 o
 -13   1  20        822.58        887.96        53.86 o
 -11   1  20       2762.52       2912.77        84.73 o
  -9   1  20       1921.67       1965.73        57.15 o
  -7   1  20         65.59         46.69        15.45 o
  -5   1  20       3997.06       4002.96        64.34 o
  -3   1  20      12671.64      12331.05       146.24 o
  -1   1  20       8323.12       8031.01       128.75 o
   1   1  20       2013.11       1803.62        48.15 o
   3   1  20        231.85        232.28        32.73 o
   5   1  20       2592.89       2681.07        63.29 o
   7   1  20       4131.21       4242.37       102.60 o
   9   1  20       1419.80       1632.75        65.22 o
 -12   2  20         56.48         24.44        30.30 o
 -10   2  20       1012.84        968.24        50.94 o
  -8   2  20       3753.63       3854.27        80.52 o
  -6   2  20       4706.44       4707.42        78.40 o
  -4   2  20       1804.54       1862.47        37.76 o
  -2   2  20          6.27         -3.87        10.82 o
   0   2  20       2245.73       2349.71       103.93 o
   2   2  20       6754.74       6735.11       126.49 o
   4   2  20       4528.48       4534.03        88.95 o
   6   2  20         52.16         96.03        21.60 o
   8   2  20        533.16        514.03        50.42 o
 -11   3  20        466.95        521.63        52.57 o
  -9   3  20        770.18        882.92        57.18 o
  -7   3  20         59.43         19.44        23.56 o
  -5   3  20        787.27        809.68        34.05 o
  -3   3  20       1729.93       1805.82        39.91 o
  -1   3  20       3429.31       3582.17        82.26 o
   1   3  20        229.49        255.43        43.84 o
   3   3  20        488.54        490.67        35.81 o
   5   3  20       2527.61       2639.68        78.99 o
   7   3  20        963.71       1103.93        68.35 o
 -12   4  20          0.20        -39.39        26.26 o
 -10   4  20          3.86        -23.29        24.91 o
  -8   4  20          2.10         54.69        26.26 o
  -6   4  20        257.07        326.36        36.90 o
  -4   4  20        375.46        384.38        31.39 o
  -2   4  20         19.99         -5.72        24.78 o
   0   4  20        133.96         99.12        38.12 o
   2   4  20        347.32        398.56        33.60 o
   4   4  20          0.46         44.36        22.25 o
   6   4  20        316.62        317.30        34.43 o
   8   4  20         12.70         23.44        22.77 o
 -11   5  20        152.05        172.95        37.05 o
  -9   5  20        191.41        179.15        34.97 o
  -7   5  20          0.05        -24.85        19.51 o
  -5   5  20        336.66        282.36        29.59 o
  -3   5  20        395.13        352.18        36.32 o
  -1   5  20        461.39        505.13        57.19 o
   1   5  20         52.58         42.26        23.33 o
   3   5  20        184.56        245.04        29.50 o
   5   5  20         79.12         96.78        25.57 o
   7   5  20         40.50         96.66        26.58 o
 -10   6  20        248.98        204.20        38.40 o
  -8   6  20        368.39        333.42        40.44 o
  -6   6  20        673.99        680.25        47.83 o
  -4   6  20        191.27        178.89        28.96 o
  -2   6  20         30.75          7.62        26.69 o
   0   6  20        971.32       1057.68        86.73 o
   2   6  20       2153.18       2312.61       189.66 o
   4   6  20        305.71        331.09        33.80 o
   6   6  20        178.42        185.23        30.09 o
  -9   7  20        420.68        387.45        44.23 o
  -7   7  20         21.33          5.72        22.91 o
  -5   7  20        542.66        568.14        47.18 o
  -3   7  20       2801.93       2616.68        86.23 o
  -1   7  20       2076.08       1982.41       101.03 o
   1   7  20         44.58         57.62        25.64 o
   3   7  20        109.39        101.63        25.00 o
   5   7  20       1521.69       1678.92        77.18 o
  -6   8  20       1785.69       1758.48        73.45 o
  -4   8  20       1213.69       1110.86        55.83 o
  -2   8  20        139.47        160.61        28.96 o
   0   8  20       1451.80       1501.73        70.49 o
   2   8  20       3085.90       3278.46       114.37 o
  -3   9  20       1259.27       1200.65        59.88 o
  -1   9  20       1733.29       1669.80        95.31 o
 -11   1  21        213.84        276.05        35.11 o
  -9   1  21        602.68        623.37        38.19 o
  -7   1  21         37.24         -1.29        14.62 o
  -5   1  21        531.14        621.93        29.41 o
  -3   1  21       1011.54       1156.01        33.17 o
  -1   1  21        547.97        661.44        35.18 o
   1   1  21        436.88        458.83        44.80 o
   3   1  21        116.06        146.93        22.53 o
   5   1  21        796.20        812.09        39.07 o
   7   1  21        452.62        568.27        44.33 o
 -12   2  21         36.53          9.36        33.36 o
 -10   2  21        911.47       1037.79       134.38 o
  -8   2  21       1586.70       1707.74        60.85 o
  -6   2  21       3072.77       3024.97        60.50 o
  -4   2  21        419.70        385.46        23.70 o
  -2   2  21         20.68         38.40        14.75 o
   0   2  21       2109.29       2110.10        60.79 o
   2   2  21       4231.11       4175.73       114.37 o
   4   2  21       2205.24       2432.32        86.14 o
   6   2  21        197.74        187.28        35.04 o
   8   2  21        362.44        421.40        48.47 o
 -11   3  21       1662.43       1692.38        80.19 o
  -9   3  21        597.81        571.70        51.01 o
  -7   3  21        116.37        109.86        29.56 o
  -5   3  21       3382.12       3298.76        99.71 o
  -3   3  21      11210.45      10709.08       189.20 o
  -1   3  21       2350.87       2299.74        77.42 o
   1   3  21        487.77        491.79        57.19 o
   3   3  21        729.53        629.77        49.07 o
   5   3  21       3894.72       4117.93       122.57 o
   7   3  21       2023.85       2167.80        88.84 o
 -10   4  21        651.08        630.01        55.92 o
  -8   4  21       5301.15       4968.24       135.34 o
  -6   4  21       3798.30       3557.50       105.11 o
  -4   4  21        651.49        575.36        43.07 o
  -2   4  21        395.77        276.39        45.75 o
   0   4  21       4646.42       4384.18       162.02 o
   2   4  21       9000.79       8812.21       274.49 o
   4   4  21       2465.17       2532.06        89.56 o
   6   4  21          3.62         11.39        24.69 o
 -11   5  21       1132.92       1154.02        69.41 o
  -9   5  21        352.91        408.98        45.77 o
  -7   5  21          3.42        -30.33        20.22 o
  -5   5  21       2096.75       1968.44        75.44 o
  -3   5  21       5218.44       4820.41       125.26 o
  -1   5  21       6358.33       5752.81       196.34 o
   1   5  21        806.09        745.31        66.72 o
   3   5  21        588.45        570.21        46.94 o
   5   5  21       2497.58       2543.74        94.23 o
 -10   6  21        245.39        229.40        42.89 o
  -8   6  21       1167.82       1224.81        77.20 o
  -6   6  21       1920.83       1852.54        85.78 o
  -4   6  21        652.76        563.37        43.79 o
  -2   6  21        241.60        242.08        45.75 o
   0   6  21       2234.34       2228.31       112.46 o
   2   6  21       1979.86       1988.13       108.65 o
   4   6  21       2241.59       2304.29        87.49 o
  -7   7  21          1.98        -32.88        21.92 o
  -5   7  21        597.65        528.25        46.94 o
  -3   7  21       1748.01       1659.32        70.05 o
  -1   7  21       1180.30       1094.14        78.15 o
   1   7  21        214.27        165.84        41.94 o
   3   7  21        215.83        249.71        51.47 o
  -6   8  21         55.11        108.56        29.56 o
  -4   8  21         32.47         22.93        22.21 o
  -2   8  21          2.43        -22.74        24.78 o
   0   8  21         69.84         22.87        36.22 o
   2   8  21        397.55        373.61        59.09 o
 -12   0  22         14.80        -15.25        40.03 o
 -10   0  22       1331.53       1459.10        74.80 o
  -8   0  22       5642.73       5936.48       153.66 o
  -6   0  22       6070.60       5768.45       244.94 o
  -4   0  22       2356.16       2010.02        76.15 o
  -2   0  22       4529.72       4476.27       118.59 o
   0   0  22       8386.74       8063.09       249.71 o
   2   0  22       3251.87       3234.77       135.34 o
   4   0  22       2412.32       2332.93        85.39 o
   6   0  22         17.87         34.60        26.86 o
   8   0  22       1475.87       1646.93       118.18 o
 -11   1  22       1433.38       1517.63        63.05 o
  -9   1  22        635.00        640.98        55.38 o
  -7   1  22        243.21        228.99        25.46 o
  -5   1  22       5862.05       5772.79        92.29 o
  -3   1  22       7189.57       6856.86       102.65 o
  -1   1  22       7326.25       7179.75       158.86 o
   1   1  22        399.32        352.81        35.04 o
   3   1  22       1883.33       2028.12        75.48 o
   5   1  22       3441.55       3593.92        92.28 o
   7   1  22       2533.60       2871.91        90.59 o
 -12   2  22         39.60         18.81        30.30 o
 -10   2  22       1178.99       1279.56        71.40 o
  -8   2  22       2088.39       2067.80        67.84 o
  -6   2  22       1167.42       1211.44        42.94 o
  -4   2  22        198.13        169.01        18.82 o
  -2   2  22        431.07        457.05        28.47 o
   0   2  22       3869.62       3882.67       129.44 o
   2   2  22       5299.81       5306.77       190.62 o
   4   2  22       1257.57       1406.42        67.23 o
   6   2  22         31.86         20.01        25.61 o
 -11   3  22        428.78        512.83        53.23 o
  -9   3  22        256.69        252.13        39.09 o
  -7   3  22        111.29        108.65        29.65 o
  -5   3  22        425.60        444.88        43.84 o
  -3   3  22       1764.34       1746.93        63.14 o
  -1   3  22        467.94        427.01        37.05 o
   1   3  22          9.48        -15.25        28.59 o
   3   3  22        675.46        643.02        51.77 o
   5   3  22        934.47        971.53        63.18 o
   7   3  22        448.16        485.37        51.77 o
 -10   4  22          9.00         23.79        55.28 o
  -8   4  22         40.13        118.18        32.35 o
  -6   4  22        249.63        330.08        59.09 o
  -4   4  22         62.59         64.81        24.26 o
  -2   4  22        132.39         74.34        36.22 o
   0   4  22         24.55         -1.91        34.31 o
   2   4  22         98.51        148.68        43.84 o
   4   4  22        563.28        573.99        50.42 o
   6   4  22         20.78         18.25        26.86 o
  -9   5  22         25.07         10.02        26.26 o
  -7   5  22        179.00        122.74        31.48 o
  -5   5  22        291.31        233.95        35.70 o
  -3   5  22         61.84        102.93        28.31 o
  -1   5  22        217.11        255.43        47.65 o
   1   5  22          0.29          1.91        30.50 o
   3   5  22        237.22        202.05        34.97 o
   5   5  22         67.97        102.55        42.89 o
  -8   6  22        575.69        558.53        51.88 o
  -6   6  22        207.73        209.68        33.70 o
  -4   6  22        256.62        276.18        36.39 o
  -2   6  22        203.44        171.56        43.84 o
   0   6  22        911.22        895.90        74.34 o
   2   6  22        501.51        529.91        66.72 o
   4   6  22        803.47        828.46        57.18 o
  -7   7  22         10.25        -18.11        24.26 o
  -5   7  22       1174.73        990.48        67.67 o
  -3   7  22       2041.60       1884.59        75.44 o
  -1   7  22       1014.17        993.11        76.25 o
   1   7  22         22.40         32.40        34.31 o
   3   7  22        926.97        977.86        83.87 o
  -4   8  22        128.72         74.83        26.26 o
  -2   8  22        236.07        237.79        34.35 o
   0   8  22       2101.74       2081.53       112.46 o
 -11   1  23        253.12        329.86        37.77 o
  -9   1  23        121.07        107.08        27.13 o
  -7   1  23         16.22         -1.89        18.73 o
  -5   1  23        972.30       1020.49        43.34 o
  -3   1  23       3226.70       3238.45        71.39 o
  -1   1  23          7.22         75.89        24.91 o
   1   1  23         81.72        115.25        26.86 o
   3   1  23        432.96        486.42        45.02 o
   5   1  23        249.23        285.94        33.85 o
   7   1  23        327.54        376.93        47.72 o
 -10   2  23        498.73        471.80        53.86 o
  -8   2  23       2245.16       2340.23       106.75 o
  -6   2  23       1577.24       1586.26        49.47 o
  -4   2  23          1.47        -14.24        14.32 o
  -2   2  23       1096.49       1106.25        40.46 o
   0   2  23       2587.55       2540.92       120.09 o
   2   2  23       2760.72       2815.41       131.53 o
   4   2  23       1012.61       1054.46        84.82 o
   6   2  23         20.04         15.39        27.92 o
 -11   3  23        696.68        691.05        64.81 o
  -9   3  23        224.95        227.73        39.02 o
  -7   3  23        352.56        337.66        41.78 o
  -5   3  23       2912.98       2778.76        92.89 o
  -3   3  23       2826.68       2538.99        86.14 o
  -1   3  23       2494.13       2298.84       112.46 o
   1   3  23         10.48         32.40        34.31 o
   3   3  23       2272.46       2161.59       116.28 o
   5   3  23       2797.55       2947.06       116.28 o
 -10   4  23       1898.13       1882.11        86.23 o
  -8   4  23       2322.47       2344.00       178.23 o
  -6   4  23       1872.11       1635.93        71.40 o
  -4   4  23         26.76         13.76        21.44 o
  -2   4  23        864.63        941.65        74.34 o
   0   4  23       3793.61       3816.15       154.40 o
   2   4  23       4070.11       4166.88       167.74 o
   4   4  23        892.77        914.30        59.12 o
   6   4  23         95.06        106.98        33.00 o
  -9   5  23        146.54        106.21        33.62 o
  -7   5  23        407.67        394.93        45.14 o
  -5   5  23       2452.54       2371.48        86.93 o
  -3   5  23       5287.64       4995.77       145.82 o
  -1   5  23       2082.89       1963.35       104.84 o
   1   5  23         59.37         34.31        34.31 o
   3   5  23        395.37        377.42        61.00 o
   5   5  23       2605.24       2603.17        99.63 o
  -8   6  23       1273.26       1274.31        69.33 o
  -6   6  23       1060.41       1007.78        58.62 o
  -4   6  23         97.25         87.68        28.31 o
  -2   6  23        764.45        701.47        68.62 o
   0   6  23       1516.61       1387.69        91.50 o
   2   6  23       2879.41       2971.71       141.06 o
  -5   7  23        922.38        858.42        56.56 o
  -3   7  23        803.64        816.64        66.72 o
  -1   7  23        600.34        537.54        61.00 o
   1   7  23          0.06         -7.62        34.31 o
 -10   0  24       1892.83       2083.44       127.71 o
  -8   0  24       3920.60       4139.52       125.98 o
  -6   0  24       2812.85       2749.29        95.67 o
  -4   0  24        463.59        489.81        46.94 o
  -2   0  24       2998.22       3125.76       100.35 o
   0   0  24       3931.14       4079.20       162.02 o
   2   0  24       3567.41       3535.94       148.68 o
   4   0  24        384.46        377.42        59.09 o
   6   0  24         60.77         68.62        49.56 o
 -11   1  24        728.95        819.65        62.00 o
  -9   1  24         96.10        102.17        27.87 o
  -7   1  24        764.13        721.50        39.29 o
  -5   1  24       3110.57       3108.61        72.64 o
  -3   1  24       7429.53       7382.34       123.38 o
  -1   1  24       2040.41       1888.04        73.45 o
   1   1  24        156.51        207.56        53.37 o
   3   1  24       1727.95       1816.58       106.75 o
   5   1  24       2947.11       3061.34       106.25 o
 -10   2  24        685.31        782.44        64.70 o
  -8   2  24       1492.44       1646.93        77.49 o
  -6   2  24        788.37        770.58        53.86 o
  -4   2  24         82.86         52.20        26.26 o
  -2   2  24        588.76        634.21        66.72 o
   0   2  24       3357.09       3200.46       139.15 o
   2   2  24       2223.04       2306.46       120.09 o
   4   2  24        714.74        674.21        53.71 o
   6   2  24         33.47         49.94        30.13 o
  -9   3  24         13.26         26.69        29.65 o
  -7   3  24        115.55        105.89        31.65 o
  -5   3  24        711.70        736.39        52.51 o
  -3   3  24        481.13        496.28        54.33 o
  -1   3  24        491.68        520.38        62.90 o
   1   3  24          3.56        -36.22        30.50 o
   3   3  24        495.10        507.04        66.72 o
   5   3  24        507.29        519.38        52.57 o
  -8   4  24         66.30        103.70        31.65 o
  -6   4  24         66.52         99.87        28.96 o
  -4   4  24         29.80          9.53        22.91 o
  -2   4  24         97.12         64.81        38.12 o
   0   4  24         89.18        139.15        45.75 o
   2   4  24        227.16        297.36        55.28 o
   4   4  24        119.27        149.71        34.35 o
  -7   5  24         29.59         -5.21        27.61 o
  -5   5  24         22.63         49.87        62.90 o
  -3   5  24        369.25        280.53        37.67 o
  -1   5  24        165.83        133.43        41.94 o
   1   5  24         41.84         68.62        38.12 o
   3   5  24         76.05        150.59        47.65 o
  -6   6  24        173.64        198.68        34.97 o
  -4   6  24         19.88         30.19        24.91 o
  -2   6  24        213.69        196.32        37.17 o
   0   6  24        668.78        598.54        70.53 o
   2   6  24        811.70        897.80        81.97 o
  -3   7  24        936.62        939.80        58.53 o
  -1   7  24        131.88        118.18        41.94 o
  -9   1  25         26.26         36.95        31.65 o
  -7   1  25        130.87        106.31        27.18 o
  -5   1  25       1661.41       1700.36        54.28 o
  -3   1  25         11.51         81.82        20.44 o
  -1   1  25         29.88         24.71        20.52 o
   1   1  25          8.80          5.72        24.26 o
   3   1  25        131.93        196.34        51.47 o
   5   1  25        456.51        481.85        51.01 o
 -10   2  25        627.01        709.45        63.93 o
  -8   2  25        942.54        956.59        62.66 o
  -6   2  25        329.27        315.67        42.44 o
  -4   2  25         40.59         14.65        25.50 o
  -2   2  25       1151.04       1210.99        83.87 o
   0   2  25       2455.49       2439.89       123.90 o
   2   2  25       1565.41       1646.93       102.93 o
   4   2  25        191.55        190.62        51.47 o
  -9   3  25         12.88         -9.08        30.50 o
  -7   3  25        381.20        359.96        45.77 o
  -5   3  25       2090.79       2048.32        82.82 o
  -3   3  25       2869.94       2707.44        94.23 o
  -1   3  25        680.80        566.13        64.81 o
   1   3  25         98.14         89.59        41.94 o
   3   3  25       2050.83       2083.44       120.09 o
  -8   4  25       1938.78       1860.43        83.44 o
  -6   4  25        494.56        507.07        49.82 o
  -4   4  25          6.42          0.76        23.56 o
  -2   4  25       1774.95       1737.44        74.80 o
   0   4  25       3607.07       3360.57       148.68 o
   2   4  25       2012.79       1969.07       116.28 o
  -7   5  25        579.08        556.71        53.91 o
  -5   5  25       2593.38       2421.85        91.54 o
  -3   5  25       1847.51       1707.51       125.81 o
  -1   5  25        787.75        636.66        68.62 o
   1   5  25          7.73         -1.91        34.31 o
  -4   6  25         95.46         71.19        28.96 o
  -2   6  25        470.06        549.43        50.53 o
   0   6  25       1414.15       1465.84        99.12 o
  -8   0  26       2051.03       2067.49       112.46 o
  -6   0  26        555.56        500.32        49.82 o
  -4   0  26        243.63        234.78        38.40 o
  -2   0  26       2103.95       2169.08        85.52 o
   0   0  26       3202.31       3282.42       148.68 o
   2   0  26       1336.31       1349.57        93.40 o
  -9   1  26         17.48          6.84        29.56 o
  -7   1  26        751.22        830.09        50.25 o
  -5   1  26       2679.52       2666.68       111.86 o
  -3   1  26       3135.21       3023.36        80.34 o
  -1   1  26        798.79        711.64        44.12 o
   1   1  26        198.83        226.83        51.47 o
   3   1  26       2093.16       2007.19       118.18 o
  -8   2  26        880.68        972.48        65.36 o
  -6   2  26        607.71        544.01        52.51 o
  -4   2  26         10.29          2.54        26.26 o
  -2   2  26       1610.48       1726.03       126.76 o
   0   2  26       2231.40       2283.59       121.99 o
   2   2  26       1445.32       1462.03        99.12 o
   4   2  26         15.46         28.59        38.12 o
  -7   3  26        322.53        341.20        64.81 o
  -5   3  26        559.51        523.48        50.53 o
  -3   3  26        500.61        545.57        95.31 o
  -1   3  26         37.10         57.19        40.03 o
   1   3  26        285.60        282.11        57.19 o
   3   3  26        189.13        217.30        57.19 o
  -6   4  26          0.60        -11.44        24.26 o
  -4   4  26         18.38         17.84        26.26 o
  -2   4  26         19.01         30.50        26.96 o
   0   4  26         38.46         22.87        36.22 o
   2   4  26        167.64        181.09        49.56 o
  -5   5  26         54.62         44.66        29.56 o
  -3   5  26        172.62        137.59        33.62 o
  -1   5  26          8.26        -15.25        32.40 o
  -7   1  27        238.81        222.22        42.44 o
  -5   1  27          8.43         74.34        30.91 o
  -3   1  27        336.56        409.86        46.49 o
  -1   1  27         42.36         95.31        41.94 o
   1   1  27         18.98        -19.06        36.22 o
   3   1  27        357.01        459.39        70.53 o
  -6   2  27        392.14        275.89        43.84 o
  -4   2  27        293.76        258.47        41.09 o
  -2   2  27       1011.18       1053.59        63.93 o
   0   2  27       1535.97       1608.81       104.84 o
   2   2  27       1088.55       1139.89        91.50 o
  -7   3  27        727.09        741.35        59.26 o
  -5   3  27       1620.10       1498.23        74.72 o
  -3   3  27       1241.04       1170.47        66.63 o
  -1   3  27        256.54        179.18        51.47 o
   1   3  27        455.42        463.20        68.62 o
  -4   4  27        402.91        430.93        48.52 o
  -2   4  27       1679.66       1734.02        78.84 o
   0   4  27       2158.83       2205.44       123.90 o
  -6   0  28         25.50        -26.69        38.12 o
  -4   0  28        128.40        158.55        37.67 o
  -2   0  28       1532.45       1746.03        80.74 o
   0   0  28       1791.71       1784.17       110.56 o
  -5   1  28       2462.24       2433.87        96.37 o
  -3   1  28       1313.03       1250.93        70.68 o
  -1   1  28         44.51        -19.06        26.56 o
   1   1  28        577.60        594.72        78.15 o
  -6   2  28         60.82         24.78        29.65 o
  -4   2  28        268.75        270.50        43.07 o
  -2   2  28       1412.09       1601.53        78.14 o
   0   2  28       1738.66       1723.18       114.37 o
  -3   3  28        175.42        173.91        58.14 o
  -1   3  28         11.81          5.72        38.12 o
                                                
